# Supplementary material for: Bis[cis-bis­(diphenyl­phosphino)ethene-κ 2 P,P′]copper(I) tetra­fluoridoborate ethanol solvate
Source: Acta Crystallogr Sect E Struct Rep Online. 2009 Apr 8;65(Pt 5):m500–1. doi: 10.1107/S1600536809012707 (PMC2977563; doi:10.1107/S1600536809012707)
Supplement: Supplementary file 1 [file e-65-0m500-sup1.cif]

##############################################################################
###                                                                        ###
###        Electronic paper (Acta Crystallographica Section E)             ###
###                                                                        ###
##############################################################################
#                                                                            #
# This CIF contains the data in a paper accepted for publication in Acta     #
# Crystallographica Section E. It conforms to the requirements of Notes      #
# for Authors for Section E, and has been peer reviewed under the auspices   #
# of the IUCr Commission on Journals.                                        #
#                                                                            #
# Full details of the Crystallographic Information File format               #
# are given in the paper "The Crystallographic Information File (CIF):       #
# a New Standard Archive File for Crystallography" by S. R. Hall, F. H.      #
# Allen and I. D. Brown [Acta Cryst. (1991), A47, 655-685].                  #
#                                                                            #
# The current version of the core CIF dictionary is obtainable from          #
# ftp://ftp.iucr.org/pub/cif_core.dic. The current version number is 2.4.    #
#                                                                            #
# Software is freely available for graphical display of the structure(s) in  #
# this CIF.  For information consult the CIF home page http://www.iucr.org/  #
# cif/home.html                                                              #
#                                                                            #
# This file may be used for bona fide research purposes within the           #
# scientific community so long as proper attribution is given to the journal # 
# article from which it was obtained.                                        #
#                                                                            #
##############################################################################
                                             
data_global
_audit_creation_method     'PLATON <TABLE ACC> option'
_journal_date_recd_electronic     2009-04-01
_journal_date_accepted     2009-04-03
_journal_name_full     'Acta Crystallographica, Section E'
_journal_year     2009
_journal_volume     65
_journal_issue      5
_journal_page_first     m500
_journal_page_last     m501
_journal_paper_category     QM
_journal_coeditor_code     NG2567
_publ_contact_author_name     'Professor Peter Healy'
_publ_contact_author_address
;
School of Science
Griffith University
Nathan, BRISBANE 4111, Australia
;
_publ_contact_author_email     'P.Healy@griffith.edu.au'
_publ_contact_author_fax     '617 3735 6572'
_publ_contact_author_phone     '617 3735 7442'
_publ_section_title
;
Bis[<i>cis</i>-bis(diphenylphosphino)ethene-\k^2^<i>P</i>,<i>P</i>']copper(I)
tetrafluoridoborate ethanol solvate
;
loop_
    _publ_author_name
    _publ_author_address
    'Peter C. Healy'
;
Eskitis Institute for Cell and Molecular Therapies
Griffith University
BRISBANE 4111, Australia
;
    'Bradley T. Loughrey'
;
Eskitis Institute for Cell and Molecular Therapies
Griffith University
BRISBANE 4111, Australia
;
    'Michael L. Williams'
;
Eskitis Institute for Cell and Molecular Therapies
Griffith University
BRISBANE 4111, Australia
;
data_I
_chemical_name_systematic
;
Bis[<i>cis</i>-bis(diphenylphosphino)ethene-\k^2^<i>P</i>,<i>P</i>']copper(I)
tetrafluoridoborate ethanol solvate
;
_chemical_name_common     ?
_chemical_formula_moiety     'C52 H44 Cu P4 +, B F4 -, C2 H6 O'
_chemical_formula_sum     'C54 H50 B Cu F4 O P4'
_chemical_formula_structural     ?
_chemical_formula_iupac     '[Cu (C26 H22 P2)2] B F4, C2 H6 O'
_chemical_formula_weight     989.18
_chemical_melting_point     ?
_symmetry_cell_setting     Orthorhombic
_symmetry_space_group_name_H-M     'P 21 21 21'
_symmetry_space_group_name_Hall     'P 2ac 2ab'
loop_
    _symmetry_equiv_pos_site_id
    _symmetry_equiv_pos_as_xyz
    1 x,y,z
    2 1/2-x,-y,1/2+z
    3 1/2+x,1/2-y,-z
    4 -x,1/2+y,1/2-z
_cell_length_a     14.147(2)
_cell_length_b     16.5719(11)
_cell_length_c     20.9536(13)
_cell_angle_alpha     90
_cell_angle_beta     90
_cell_angle_gamma     90
_cell_volume     4912.4(8)
_cell_formula_units_Z     4
_cell_measurement_reflns_used     8876
_cell_measurement_theta_min     2.9204
_cell_measurement_theta_max     24.9996
_cell_measurement_temperature     223
_exptl_crystal_description     'prism'
_exptl_crystal_colour     'colorless'
_exptl_crystal_size_max     0.320
_exptl_crystal_size_mid     0.320
_exptl_crystal_size_min     0.250
_exptl_crystal_size_rad     ?
_exptl_crystal_density_diffrn     1.329
_exptl_crystal_density_meas     ?
_exptl_crystal_density_method     'not measured'
_exptl_crystal_F_000     2048
_exptl_absorpt_coefficient_mu     0.628
_exptl_absorpt_correction_type     Multi-scan
_exptl_absorpt_process_details     '(CrysAlis RED; Oxford Diffraction, 2007)'
_exptl_absorpt_correction_T_min     0.824
_exptl_absorpt_correction_T_max     0.859
_exptl_special_details
;
;
_diffrn_ambient_temperature     223
_diffrn_radiation_type     'MoK\a'
_diffrn_radiation_wavelength     0.71070
_diffrn_radiation_source     'Enhance (Mo) X-ray Source'
_diffrn_radiation_monochromator     'graphite'
_diffrn_measurement_device_type     'Oxford Diffraction GEMINI S Ultra'
_diffrn_measurement_method     '\w and \f'
_diffrn_detector_area_resol_mean     16.0774
_diffrn_reflns_number     18204
_diffrn_reflns_av_R_equivalents     0.0309
_diffrn_reflns_av_sigmaI/netI     0.0433
_diffrn_reflns_theta_min     3.01
_diffrn_reflns_theta_max     25.12
_diffrn_reflns_theta_full     25.12
_diffrn_measured_fraction_theta_max     0.990
_diffrn_measured_fraction_theta_full     0.990
_diffrn_reflns_limit_h_min     -16
_diffrn_reflns_limit_h_max     15
_diffrn_reflns_limit_k_min     -19
_diffrn_reflns_limit_k_max     12
_diffrn_reflns_limit_l_min     -24
_diffrn_reflns_limit_l_max     23
_diffrn_reflns_reduction_process
;
;
_diffrn_standards_number     0
_diffrn_standards_interval_count     ?
_diffrn_standards_interval_time     ?
_diffrn_standards_decay_%     0
_refine_special_details
;
Refinement on <i>F</i>^2^ for ALL reflections except those flagged by the user
for potential systematic errors. Weighted <i>R</i>-factors <i>wR</i> and all
goodnesses of fit <i>S</i> are based on <i>F</i>^2^, conventional
<i>R</i>-factors <i>R</i> are based on <i>F</i>, with <i>F</i> set to zero for
negative <i>F</i>^2^. The observed criterion of <i>F</i>^2^ > \s(<i>F</i>^2^)
is used only for calculating -<i>R</i>-factor-obs <i>etc</i>. and is not
relevant to the choice of reflections for refinement. <i>R</i>-factors based
on <i>F</i>^2^ are statistically about twice as large as those based on
<i>F</i>, and <i>R</i>-factors based on ALL data will be even larger.
;
_reflns_number_total     8649
_reflns_number_gt     7257
_reflns_threshold_expression     I>2\s(I)
_refine_ls_structure_factor_coef     Fsqd
_refine_ls_matrix_type     full
_refine_ls_R_factor_all     0.0500
_refine_ls_R_factor_gt     0.0413
_refine_ls_wR_factor_gt     0.1052
_refine_ls_wR_factor_ref     0.1084
_refine_ls_goodness_of_fit_ref     0.986
_refine_ls_restrained_S_all     0.986
_refine_ls_number_reflns     8649
_refine_ls_number_parameters     580
_refine_ls_number_restraints     0
_refine_ls_number_constraints     ?
_refine_ls_hydrogen_treatment     'constr'
_refine_ls_weighting_scheme     'calc'
_refine_ls_weighting_details
         'calc w=1/[\s^2^(Fo^2^)+(0.0739P)^2^]         where P=(Fo^2^+2Fc^2^)/3'
_atom_sites_solution_hydrogens     'geom'
_atom_sites_solution_primary     'direct'
_atom_sites_solution_secondary     'difmap'
_refine_ls_shift/su_max     0.001
_refine_ls_shift/su_mean     0.000
_refine_diff_density_max     0.601
_refine_diff_density_min     -0.322
_refine_ls_extinction_method     'none'
_refine_ls_abs_structure_details
;
Flack (1983), 3798 Friedel pairs
;
_refine_ls_abs_structure_Flack     -0.003(12)
loop_
    _atom_type_symbol
    _atom_type_description
    _atom_type_scat_dispersion_real
    _atom_type_scat_dispersion_imag
    _atom_type_scat_source
    P P 0.1023 0.0942 'International Tables Vol C Tables 4.2.6.8 and 6.1.1.4'
    O O 0.0106 0.0060 'International Tables Vol C Tables 4.2.6.8 and 6.1.1.4'
    F F 0.0171 0.0103 'International Tables Vol C Tables 4.2.6.8 and 6.1.1.4'
    Cu Cu 0.3201 1.2651 'International Tables Vol C Tables 4.2.6.8 and 6.1.1.4'
    B B 0.0013 0.0007 'International Tables Vol C Tables 4.2.6.8 and 6.1.1.4'
    H H 0.0000 0.0000 'International Tables Vol C Tables 4.2.6.8 and 6.1.1.4'
    C C 0.0033 0.0016 'International Tables Vol C Tables 4.2.6.8 and 6.1.1.4'
_computing_data_collection     'CrysAlis CCD (Oxford Diffraction, 2007)'
_computing_cell_refinement     'CrysAlis RED (Oxford Diffraction, 2007)'
_computing_data_reduction     'CrysAlis RED (Oxford Diffraction, 2007)'
_computing_structure_solution     'SIR-97 (Altomare <i>et al.</i>,  1999)'
_computing_structure_refinement     'SHELXL97 (Sheldrick, 2008)'
_computing_molecular_graphics     'ORTEP-3 for Windows (Farrugia, 1997)'
_computing_publication_material     'PLATON (Spek, 2009)'
loop_
    _atom_site_type_symbol
    _atom_site_label
    _atom_site_fract_x
    _atom_site_fract_y
    _atom_site_fract_z
    _atom_site_U_iso_or_equiv
    _atom_site_thermal_displace_type
    _atom_site_calc_flag
    _atom_site_refinement_flags
    _atom_site_occupancy
    Cu Cu 0.81847(3) 0.00134(2) 0.36373(2) 0.03080(10)
                                                     Uani . . 1.000
    P P1 0.69652(6) 0.09021(6) 0.37345(4) 0.0349(3) Uani . . 1.000
    P P2 0.71346(6) -0.10238(6) 0.36133(4) 0.0343(3) Uani . . 1.000
    P P3 0.92358(6) 0.04648(5) 0.28923(4) 0.0306(3) Uani . . 1.000
    P P4 0.94056(6) -0.02611(5) 0.43175(4) 0.0313(3) Uani . . 1.000
    C C111 0.6711(3) 0.1520(3) 0.30246(16) 0.0448(13) Uani . . 1.000
    C C112 0.6509(3) 0.1130(3) 0.2451(2) 0.0700(18) Uani . . 1.000
    C C113 0.6366(4) 0.1602(5) 0.1899(2) 0.092(3) Uani . . 1.000
    C C114 0.6426(4) 0.2416(5) 0.1922(3) 0.091(3) Uani . . 1.000
    C C115 0.6611(4) 0.2795(4) 0.2482(3) 0.0820(19) Uani . . 1.000
    C C116 0.6764(3) 0.2352(3) 0.30327(17) 0.0550(16) Uani . . 1.000
    C C121 0.6800(3) 0.1617(2) 0.43856(15) 0.0399(11) Uani . . 1.000
    C C122 0.7587(4) 0.1953(3) 0.4664(2) 0.0647(17) Uani . . 1.000
    C C123 0.7491(4) 0.2558(4) 0.5120(3) 0.081(2) Uani . . 1.000
    C C124 0.6629(5) 0.2784(3) 0.53131(19) 0.079(2) Uani . . 1.000
    C C125 0.5843(4) 0.2465(3) 0.5055(2) 0.0690(19) Uani . . 1.000
    C C126 0.5919(3) 0.1870(3) 0.45849(19) 0.0520(14) Uani . . 1.000
    C C131 0.5934(3) 0.0255(3) 0.3763(2) 0.0504(15) Uani . . 1.000
    C C211 0.7110(3) -0.1674(3) 0.43170(18) 0.0477(14) Uani . . 1.000
    C C212 0.7035(3) -0.1306(3) 0.4906(2) 0.0687(18) Uani . . 1.000
    C C213 0.7052(4) -0.1750(6) 0.5461(2) 0.110(3) Uani . . 1.000
    C C214 0.7143(4) -0.2562(6) 0.5434(3) 0.103(3) Uani . . 1.000
    C C215 0.7229(4) -0.2954(4) 0.4854(3) 0.093(3) Uani . . 1.000
    C C216 0.7217(3) -0.2493(3) 0.4287(2) 0.0627(18) Uani . . 1.000
    C C221 0.7001(3) -0.1710(2) 0.29441(15) 0.0368(11) Uani . . 1.000
    C C222 0.7789(3) -0.1921(2) 0.25936(19) 0.0493(12) Uani . . 1.000
    C C223 0.7721(4) -0.2460(3) 0.2086(2) 0.0660(19) Uani . . 1.000
    C C224 0.6864(4) -0.2789(3) 0.19210(19) 0.0650(18) Uani . . 1.000
    C C225 0.6083(4) -0.2588(3) 0.2263(2) 0.0620(17) Uani . . 1.000
    C C226 0.6143(3) -0.2052(3) 0.2770(2) 0.0527(14) Uani . . 1.000
    C C231 0.5998(3) -0.0527(3) 0.3700(2) 0.0493(14) Uani . . 1.000
    C C311 0.9274(3) 0.1571(2) 0.28494(16) 0.0360(11) Uani . . 1.000
    C C312 0.9530(4) 0.2000(2) 0.33843(19) 0.0580(14) Uani . . 1.000
    C C313 0.9482(4) 0.2831(3) 0.3383(2) 0.0773(19) Uani . . 1.000
    C C314 0.9186(4) 0.3241(3) 0.2847(2) 0.0647(16) Uani . . 1.000
    C C315 0.8954(3) 0.2820(3) 0.2316(2) 0.0553(16) Uani . . 1.000
    C C316 0.8991(3) 0.1984(2) 0.23125(17) 0.0430(12) Uani . . 1.000
    C C321 0.9378(2) 0.01646(19) 0.20539(14) 0.0334(10) Uani . . 1.000
    C C322 0.8658(3) -0.0235(2) 0.17519(17) 0.0450(12) Uani . . 1.000
    C C323 0.8760(3) -0.0481(3) 0.11160(18) 0.0547(16) Uani . . 1.000
    C C324 0.9573(3) -0.0296(2) 0.07897(17) 0.0530(14) Uani . . 1.000
    C C325 1.0295(3) 0.0097(3) 0.10925(17) 0.0513(14) Uani . . 1.000
    C C326 1.0200(3) 0.0335(2) 0.17224(16) 0.0423(11) Uani . . 1.000
    C C331 1.0380(2) 0.0223(2) 0.32486(16) 0.0387(11) Uani . . 1.000
    C C411 0.9581(2) -0.1319(2) 0.45297(17) 0.0365(11) Uani . . 1.000
    C C412 0.9580(3) -0.1879(3) 0.40355(19) 0.0517(14) Uani . . 1.000
    C C413 0.9655(4) -0.2689(3) 0.4161(3) 0.0680(19) Uani . . 1.000
    C C414 0.9729(3) -0.2951(3) 0.4785(3) 0.0687(19) Uani . . 1.000
    C C415 0.9750(3) -0.2406(3) 0.5272(2) 0.0633(17) Uani . . 1.000
    C C416 0.9684(3) -0.1592(3) 0.51499(18) 0.0500(14) Uani . . 1.000
    C C421 0.9642(3) 0.0276(2) 0.50622(15) 0.0376(11) Uani . . 1.000
    C C422 0.8886(3) 0.0501(3) 0.5431(2) 0.0600(14) Uani . . 1.000
    C C423 0.9031(4) 0.0894(4) 0.6010(2) 0.075(2) Uani . . 1.000
    C C424 0.9920(4) 0.1067(3) 0.62089(19) 0.0660(18) Uani . . 1.000
    C C425 1.0681(4) 0.0827(3) 0.5849(2) 0.0670(17) Uani . . 1.000
    C C426 1.0560(3) 0.0430(3) 0.52687(18) 0.0530(14) Uani . . 1.000
    C C431 1.0445(2) -0.0075(3) 0.38339(15) 0.0394(10) Uani . . 1.000
    O O1 0.2511(4) -0.0101(5) 0.2593(3) 0.149(3) Uani . . 1.000
    C C1 0.3146(9) 0.0317(7) 0.2194(5) 0.166(4) Uiso . . 1.000
    C C2 0.2957(11) 0.0668(9) 0.1717(7) 0.106(4) Uiso . . 0.500
    C C3 0.3925(19) 0.0228(16) 0.2408(11) 0.195(9) Uiso . . 0.500
    F F1 0.3819(5) -0.0475(4) 0.4200(5) 0.280(5) Uani . . 1.000
    F F2 0.3857(3) 0.0782(3) 0.4354(3) 0.177(3) Uani . . 1.000
    F F3 0.2782(4) -0.0018(4) 0.4846(3) 0.180(3) Uani . . 1.000
    F F4 0.2657(4) 0.0418(4) 0.3960(3) 0.194(3) Uani . . 1.000
    B B 0.3308(3) 0.0080(6) 0.4313(4) 0.108(3) Uani . . 1.000
    H H112 0.64680 0.05590 0.24330 0.0840 Uiso . . 1.000
    H H113 0.62260 0.13440 0.15050 0.1100 Uiso . . 1.000
    H H114 0.63370 0.27250 0.15440 0.1090 Uiso . . 1.000
    H H115 0.66370 0.33680 0.24970 0.0980 Uiso . . 1.000
    H H116 0.69050 0.26220 0.34210 0.0660 Uiso . . 1.000
    H H122 0.81990 0.17710 0.45450 0.0780 Uiso . . 1.000
    H H123 0.80370 0.28100 0.52930 0.0970 Uiso . . 1.000
    H H124 0.65720 0.31780 0.56400 0.0950 Uiso . . 1.000
    H H125 0.52380 0.26440 0.51920 0.0830 Uiso . . 1.000
    H H126 0.53660 0.16400 0.44030 0.0620 Uiso . . 1.000
    H H131 0.53290 0.04910 0.38260 0.0600 Uiso . . 1.000
    H H212 0.69720 -0.07360 0.49290 0.0830 Uiso . . 1.000
    H H213 0.70000 -0.14870 0.58620 0.1320 Uiso . . 1.000
    H H214 0.71490 -0.28670 0.58180 0.1230 Uiso . . 1.000
    H H215 0.72940 -0.35240 0.48370 0.1110 Uiso . . 1.000
    H H216 0.72840 -0.27520 0.38840 0.0760 Uiso . . 1.000
    H H222 0.83860 -0.16950 0.27000 0.0590 Uiso . . 1.000
    H H223 0.82710 -0.26010 0.18510 0.0790 Uiso . . 1.000
    H H224 0.68190 -0.31530 0.15720 0.0780 Uiso . . 1.000
    H H225 0.54890 -0.28180 0.21540 0.0740 Uiso . . 1.000
    H H226 0.55880 -0.19160 0.30020 0.0630 Uiso . . 1.000
    H H231 0.54380 -0.08430 0.36980 0.0590 Uiso . . 1.000
    H H312 0.97410 0.17230 0.37550 0.0700 Uiso . . 1.000
    H H313 0.96530 0.31230 0.37560 0.0930 Uiso . . 1.000
    H H314 0.91470 0.38140 0.28490 0.0780 Uiso . . 1.000
    H H315 0.87630 0.31010 0.19430 0.0660 Uiso . . 1.000
    H H316 0.88220 0.16950 0.19380 0.0520 Uiso . . 1.000
    H H322 0.80880 -0.03460 0.19740 0.0540 Uiso . . 1.000
    H H323 0.82690 -0.07730 0.09120 0.0660 Uiso . . 1.000
    H H324 0.96340 -0.04420 0.03530 0.0640 Uiso . . 1.000
    H H325 1.08640 0.02080 0.08690 0.0620 Uiso . . 1.000
    H H326 1.07000 0.06160 0.19280 0.0510 Uiso . . 1.000
    H H331 1.09400 0.03130 0.30090 0.0460 Uiso . . 1.000
    H H412 0.95260 -0.16980 0.36070 0.0620 Uiso . . 1.000
    H H413 0.96560 -0.30690 0.38210 0.0810 Uiso . . 1.000
    H H414 0.97660 -0.35110 0.48750 0.0830 Uiso . . 1.000
    H H415 0.98100 -0.25900 0.56990 0.0760 Uiso . . 1.000
    H H416 0.97090 -0.12170 0.54920 0.0600 Uiso . . 1.000
    H H422 0.82610 0.03880 0.52910 0.0720 Uiso . . 1.000
    H H423 0.85050 0.10410 0.62660 0.0900 Uiso . . 1.000
    H H424 1.00160 0.13540 0.65960 0.0790 Uiso . . 1.000
    H H425 1.13020 0.09330 0.60000 0.0810 Uiso . . 1.000
    H H426 1.10890 0.02690 0.50210 0.0630 Uiso . . 1.000
    H H431 1.10510 -0.01940 0.40040 0.0470 Uiso . . 1.000
    H H1 0.25560 0.00560 0.29910 0.1610 Uiso . . 1.000
    H H2 0.25760 0.11240 0.18180 0.1270 Uiso . . 0.500
    H H3 0.35220 0.08420 0.15160 0.1270 Uiso . . 0.500
    H H4 0.26190 0.03200 0.14400 0.1270 Uiso . . 0.500
    H H5 0.39020 0.01980 0.28570 0.2330 Uiso . . 0.500
    H H6 0.42000 -0.02480 0.22380 0.2330 Uiso . . 0.500
    H H7 0.43090 0.06820 0.22860 0.2330 Uiso . . 0.500
    H H8 0.31070 0.01190 0.17710 0.1980 Uiso . . 0.500
    H H9 0.29950 0.08810 0.21940 0.1980 Uiso . . 0.500
    H H10 0.34180 0.07180 0.24620 0.1980 Uiso . . 0.500
    H H11 0.36040 -0.00660 0.20770 0.1980 Uiso . . 0.500
loop_
    _atom_site_aniso_label
    _atom_site_aniso_U_11
    _atom_site_aniso_U_22
    _atom_site_aniso_U_33
    _atom_site_aniso_U_12
    _atom_site_aniso_U_13
    _atom_site_aniso_U_23
    Cu 0.0238(2) 0.0345(2) 0.0341(2) 0.0010(2) 0.0012(2) -0.0039(2)
    P1 0.0287(5) 0.0403(5) 0.0356(5) 0.0067(4) 0.0004(4) -0.0073(4)
    P2 0.0292(4) 0.0369(5) 0.0368(4) -0.0038(4) 0.0044(4) -0.0044(4)
    P3 0.0292(4) 0.0324(5) 0.0302(4) -0.0011(4) 0.0001(4) -0.0004(3)
    P4 0.0258(4) 0.0373(5) 0.0309(4) 0.0031(4) 0.0008(3) -0.0004(3)
    C111 0.030(2) 0.073(3) 0.0313(18) 0.016(2) 0.0013(16) -0.0042(17)
    C112 0.052(3) 0.109(4) 0.049(2) 0.015(3) -0.012(2) -0.019(3)
    C113 0.069(4) 0.175(7) 0.033(2) 0.006(4) -0.006(2) -0.007(3)
    C114 0.063(4) 0.152(6) 0.059(3) 0.030(4) 0.010(3) 0.035(4)
    C115 0.066(3) 0.113(4) 0.067(3) 0.036(3) 0.021(3) 0.035(3)
    C116 0.059(3) 0.067(3) 0.039(2) 0.013(2) 0.0067(19) 0.0075(18)
    C121 0.052(2) 0.039(2) 0.0286(17) 0.0124(19) 0.0032(18) -0.0014(14)
    C122 0.067(3) 0.067(3) 0.060(3) 0.017(3) -0.011(2) -0.025(2)
    C123 0.087(4) 0.078(4) 0.078(4) 0.014(3) -0.021(3) -0.034(3)
    C124 0.136(6) 0.062(3) 0.040(2) 0.036(4) 0.002(3) -0.016(2)
    C125 0.087(4) 0.064(3) 0.056(3) 0.020(3) 0.025(3) -0.010(2)
    C126 0.063(3) 0.048(2) 0.045(2) 0.006(2) 0.013(2) -0.0021(18)
    C131 0.0241(18) 0.061(3) 0.066(3) 0.0063(17) 0.0036(17) -0.016(2)
    C211 0.029(2) 0.068(3) 0.046(2) -0.0127(19) 0.0020(17) 0.013(2)
    C212 0.051(3) 0.110(4) 0.045(2) -0.028(3) 0.006(2) 0.004(2)
    C213 0.078(4) 0.210(9) 0.041(3) -0.064(5) 0.003(3) 0.028(4)
    C214 0.049(3) 0.193(8) 0.066(4) -0.029(4) -0.004(3) 0.071(5)
    C215 0.045(3) 0.115(5) 0.119(5) 0.005(3) 0.007(3) 0.072(4)
    C216 0.045(2) 0.076(4) 0.067(3) -0.001(2) 0.009(2) 0.024(2)
    C221 0.045(2) 0.0310(19) 0.0344(17) -0.0031(16) 0.0002(17) 0.0037(14)
    C222 0.054(2) 0.046(2) 0.048(2) -0.006(2) 0.0079(19) -0.0105(18)
    C223 0.082(4) 0.063(3) 0.053(3) -0.003(3) 0.025(2) -0.011(2)
    C224 0.103(4) 0.047(3) 0.045(2) -0.014(3) -0.003(3) -0.0107(18)
    C225 0.074(3) 0.054(3) 0.058(3) -0.021(2) -0.013(2) -0.008(2)
    C226 0.051(2) 0.053(3) 0.054(2) -0.011(2) -0.003(2) -0.007(2)
    C231 0.034(2) 0.059(3) 0.055(2) -0.0118(18) 0.0073(18) -0.014(2)
    C311 0.0338(19) 0.0351(19) 0.0392(19) -0.0023(16) 0.0033(16) -0.0013(15)
    C312 0.082(3) 0.040(2) 0.052(2) -0.017(2) -0.016(2) -0.0042(18)
    C313 0.098(4) 0.054(3) 0.080(3) -0.018(3) -0.014(3) -0.023(3)
    C314 0.080(3) 0.036(2) 0.078(3) -0.008(2) 0.009(3) 0.002(2)
    C315 0.068(3) 0.037(2) 0.061(3) 0.000(2) 0.003(2) 0.004(2)
    C316 0.051(2) 0.032(2) 0.046(2) -0.0009(17) -0.0049(17) -0.0016(16)
    C321 0.0438(19) 0.0275(19) 0.0288(16) 0.0029(16) 0.0019(15) 0.0008(13)
    C322 0.048(2) 0.046(2) 0.041(2) -0.0019(18) -0.0024(17) -0.0011(16)
    C323 0.072(3) 0.051(3) 0.041(2) -0.001(2) -0.014(2) -0.0109(19)
    C324 0.080(3) 0.046(2) 0.033(2) 0.007(2) -0.001(2) -0.0043(16)
    C325 0.073(3) 0.040(2) 0.0410(19) 0.003(2) 0.0122(19) 0.0074(17)
    C326 0.051(2) 0.037(2) 0.0389(19) -0.0021(17) 0.0036(16) 0.0025(16)
    C331 0.0279(18) 0.049(2) 0.0391(19) 0.0044(16) 0.0049(14) -0.0003(16)
    C411 0.0272(18) 0.038(2) 0.0442(19) 0.0068(15) 0.0027(15) 0.0047(15)
    C412 0.048(2) 0.052(3) 0.055(2) 0.012(2) -0.0040(19) -0.0080(19)
    C413 0.068(3) 0.045(3) 0.091(4) 0.015(2) -0.011(3) -0.012(2)
    C414 0.049(3) 0.044(3) 0.113(4) 0.008(2) 0.022(3) 0.013(3)
    C415 0.060(3) 0.063(3) 0.067(3) 0.015(2) 0.020(2) 0.027(2)
    C416 0.056(3) 0.048(2) 0.046(2) 0.014(2) 0.0111(19) 0.0098(18)
    C421 0.038(2) 0.044(2) 0.0309(17) 0.0022(16) -0.0035(14) -0.0026(14)
    C422 0.045(2) 0.085(3) 0.050(2) 0.012(2) -0.0030(18) -0.025(2)
    C423 0.063(3) 0.110(5) 0.053(3) 0.015(3) -0.002(2) -0.027(3)
    C424 0.084(4) 0.069(3) 0.045(2) -0.003(3) -0.012(2) -0.019(2)
    C425 0.062(3) 0.079(3) 0.060(3) -0.017(3) -0.019(2) -0.010(2)
    C426 0.046(2) 0.066(3) 0.047(2) -0.005(2) -0.0038(18) -0.0040(19)
    C431 0.0237(15) 0.052(2) 0.0424(18) 0.0074(18) 0.0013(13) 0.0037(17)
    O1 0.113(4) 0.196(6) 0.139(4) -0.048(4) 0.033(3) -0.065(4)
    F1 0.168(6) 0.134(4) 0.537(13) 0.075(4) 0.217(7) 0.132(6)
    F2 0.084(3) 0.161(5) 0.286(7) -0.022(3) 0.072(4) -0.036(5)
    F3 0.145(4) 0.180(5) 0.215(5) 0.021(4) 0.096(4) 0.071(5)
    F4 0.133(4) 0.229(7) 0.219(6) -0.014(4) -0.051(4) 0.051(5)
    B 0.018(2) 0.157(7) 0.150(6) 0.004(4) 0.006(3) 0.106(6)
_geom_special_details
;
Bond distances, angles <i>etc</i>. have been calculated using the rounded
fractional coordinates. All su's are estimated from the variances of the
(full) variance-covariance matrix. The cell e.s.d.'s are taken into account in
the estimation of distances, angles and torsion angles
;
loop_
    _geom_bond_atom_site_label_1
    _geom_bond_atom_site_label_2
    _geom_bond_site_symmetry_1
    _geom_bond_site_symmetry_2
    _geom_bond_distance
    _geom_bond_publ_flag
    Cu P1 . . 2.2775(10) yes
    Cu P2 . . 2.2724(11) yes
    Cu P3 . . 2.2820(10) yes
    Cu P4 . . 2.2851(10) yes
    P1 C111 . . 1.841(4) no
    P1 C121 . . 1.822(3) no
    P1 C131 . . 1.812(5) no
    P2 C211 . . 1.827(4) no
    P2 C221 . . 1.815(3) no
    P2 C231 . . 1.816(4) no
    P3 C311 . . 1.836(3) no
    P3 C321 . . 1.837(3) no
    P3 C331 . . 1.827(3) no
    P4 C411 . . 1.826(3) no
    P4 C421 . . 1.827(3) no
    P4 C431 . . 1.812(3) no
    F1 B . . 1.194(11) no
    F2 B . . 1.401(10) no
    F3 B . . 1.352(10) no
    F4 B . . 1.307(9) no
    O1 C1 . . 1.409(13) no
    O1 H1 . . 0.8800 no
    C111 C116 . . 1.381(7) no
    C111 C112 . . 1.394(6) no
    C112 C113 . . 1.411(7) no
    C113 C114 . . 1.353(12) no
    C114 C115 . . 1.356(9) no
    C115 C116 . . 1.385(8) no
    C121 C126 . . 1.380(6) no
    C121 C122 . . 1.375(7) no
    C122 C123 . . 1.392(8) no
    C123 C124 . . 1.338(9) no
    C124 C125 . . 1.345(8) no
    C125 C126 . . 1.398(6) no
    C131 C231 . . 1.306(7) no
    C1 C2 . . 1.187(18) no
    C1 C3 . . 1.20(3) no
    C211 C216 . . 1.367(7) no
    C211 C212 . . 1.381(6) no
    C112 H112 . . 0.9500 no
    C212 C213 . . 1.376(8) no
    C113 H113 . . 0.9500 no
    C213 C214 . . 1.353(14) no
    C214 C215 . . 1.383(10) no
    C114 H114 . . 0.9500 no
    C215 C216 . . 1.413(8) no
    C115 H115 . . 0.9500 no
    C116 H116 . . 0.9500 no
    C221 C222 . . 1.380(6) no
    C221 C226 . . 1.388(6) no
    C122 H122 . . 0.9500 no
    C222 C223 . . 1.392(6) no
    C223 C224 . . 1.374(8) no
    C123 H123 . . 0.9500 no
    C224 C225 . . 1.358(7) no
    C124 H124 . . 0.9500 no
    C125 H125 . . 0.9500 no
    C225 C226 . . 1.387(6) no
    C126 H126 . . 0.9500 no
    C131 H131 . . 0.9500 no
    C1 H9 . . 0.9600 no
    C1 H10 . . 0.9500 no
    C1 H8 . . 0.9500 no
    C1 H11 . . 0.9400 no
    C2 H4 . . 0.9500 no
    C2 H8 . . 0.9400 no
    C2 H9 . . 1.0600 no
    C2 H3 . . 0.9500 no
    C2 H2 . . 0.9500 no
    C3 H6 . . 0.9500 no
    C3 H5 . . 0.9400 no
    C3 H10 . . 1.0900 no
    C3 H11 . . 0.9600 no
    C3 H7 . . 0.9600 no
    C311 C312 . . 1.376(5) no
    C311 C316 . . 1.376(5) no
    C212 H212 . . 0.9500 no
    C312 C313 . . 1.379(6) no
    C313 C314 . . 1.378(6) no
    C213 H213 . . 0.9500 no
    C314 C315 . . 1.354(6) no
    C214 H214 . . 0.9500 no
    C315 C316 . . 1.386(6) no
    C215 H215 . . 0.9500 no
    C216 H216 . . 0.9500 no
    C321 C326 . . 1.384(5) no
    C321 C322 . . 1.370(5) no
    C222 H222 . . 0.9500 no
    C322 C323 . . 1.401(5) no
    C323 C324 . . 1.373(6) no
    C223 H223 . . 0.9500 no
    C224 H224 . . 0.9500 no
    C324 C325 . . 1.368(6) no
    C325 C326 . . 1.384(5) no
    C225 H225 . . 0.9500 no
    C226 H226 . . 0.9500 no
    C331 C431 . . 1.325(5) no
    C231 H231 . . 0.9500 no
    C411 C416 . . 1.384(5) no
    C411 C412 . . 1.391(6) no
    C312 H312 . . 0.9500 no
    C412 C413 . . 1.372(7) no
    C313 H313 . . 0.9500 no
    C413 C414 . . 1.382(9) no
    C414 C415 . . 1.363(7) no
    C314 H314 . . 0.9500 no
    C415 C416 . . 1.376(7) no
    C315 H315 . . 0.9500 no
    C316 H316 . . 0.9500 no
    C421 C422 . . 1.371(6) no
    C421 C426 . . 1.393(6) no
    C322 H322 . . 0.9500 no
    C422 C423 . . 1.392(7) no
    C423 C424 . . 1.356(8) no
    C323 H323 . . 0.9500 no
    C324 H324 . . 0.9500 no
    C424 C425 . . 1.373(7) no
    C425 C426 . . 1.393(6) no
    C325 H325 . . 0.9500 no
    C326 H326 . . 0.9500 no
    C331 H331 . . 0.9500 no
    C412 H412 . . 0.9500 no
    C413 H413 . . 0.9500 no
    C414 H414 . . 0.9500 no
    C415 H415 . . 0.9500 no
    C416 H416 . . 0.9500 no
    C422 H422 . . 0.9500 no
    C423 H423 . . 0.9500 no
    C424 H424 . . 0.9500 no
    C425 H425 . . 0.9500 no
    C426 H426 . . 0.9500 no
    C431 H431 . . 0.9500 no
loop_
    _geom_contact_atom_site_label_1
    _geom_contact_atom_site_label_2
    _geom_contact_distance
    _geom_contact_site_symmetry_1
    _geom_contact_site_symmetry_2
    _geom_contact_publ_flag
    Cu H112 3.6200 . . no
    Cu H122 3.4800 . . no
    Cu H212 3.4400 . . no
    Cu H222 3.4600 . . no
    Cu H312 3.6000 . . no
    Cu H322 3.5400 . . no
    Cu H412 3.4100 . . no
    Cu H422 3.5200 . . no
    P1 P2 3.2106(15) . . no
    P1 P3 3.7360(13) . . no
    P1 C231 2.736(5) . . no
    P2 P1 3.2106(15) . . no
    P2 P4 3.7546(13) . . no
    P2 C131 2.734(5) . . no
    P3 P1 3.7360(13) . . no
    P3 P4 3.2284(13) . . no
    P3 C431 2.760(3) . . no
    P4 P2 3.7546(13) . . no
    P4 P3 3.2284(13) . . no
    P4 C331 2.750(3) . . no
    F1 C231 3.257(9) . . no
    F1 C131 3.355(9) . . no
    F2 C131 3.306(6) . . no
    F3 C426 3.349(7) . 1_455 no
    F4 C431 3.245(6) . 1_455 no
    F4 O1 2.998(9) . . no
    F1 H231 2.5900 . . no
    F1 H131 2.7800 . . no
    F2 H126 2.5700 . . no
    F2 H123 2.7100 . 3_456 no
    F2 H224 2.7900 . 4_655 no
    F2 H131 2.4100 . . no
    F3 H215 2.6000 . 3_446 no
    F3 H426 2.4700 . 1_455 no
    F4 H1 2.1200 . . no
    F4 H224 2.7200 . 4_655 no
    F4 H431 2.4900 . 1_455 no
    O1 F4 2.998(9) . . no
    O1 C331 3.356(7) . 1_455 no
    O1 H331 2.4800 . 1_455 no
    O1 H115 2.8200 . 4_645 no
    C2 H216 2.9300 . 4_655 no
    C115 C315 3.333(7) . . no
    C116 C126 3.556(6) . . no
    C116 C315 3.529(6) . . no
    C116 C316 3.546(6) . . no
    C122 C422 3.428(7) . . no
    C124 C426 3.540(7) . 3_456 no
    C125 C426 3.576(7) . 3_456 no
    C125 C425 3.414(7) . 3_456 no
    C126 C116 3.556(6) . . no
    C131 F1 3.355(9) . . no
    C131 F2 3.306(6) . . no
    C211 C411 3.573(5) . . no
    C211 C412 3.560(6) . . no
    C212 C414 3.547(6) . 3_446 no
    C213 C414 3.363(7) . 3_446 no
    C114 H226 3.0600 . 4_655 no
    C214 C414 3.549(7) . 3_446 no
    C215 C414 3.540(7) . . no
    C215 C415 3.567(7) . 3_446 no
    C216 C412 3.534(6) . . no
    C216 C413 3.474(7) . . no
    C216 C226 3.598(6) . . no
    C121 H116 2.6200 . . no
    C122 H422 3.0600 . . no
    C222 C322 3.525(5) . . no
    C122 H116 2.9900 . . no
    C126 H324 2.9700 . 2_655 no
    C226 C216 3.598(6) . . no
    C126 H116 3.0700 . . no
    C126 H131 2.9100 . . no
    C131 H112 2.9300 . . no
    C231 F1 3.257(9) . . no
    C131 H126 2.7800 . . no
    C315 C412 3.545(6) . 4_755 no
    C315 C116 3.529(6) . . no
    C315 C115 3.333(7) . . no
    C316 C116 3.546(6) . . no
    C316 C326 3.453(5) . . no
    C221 H216 2.6500 . . no
    C322 C222 3.525(5) . . no
    C222 H322 2.9500 . . no
    C224 H10 2.8200 . 4_645 no
    C224 H9 2.8900 . 4_645 no
    C225 H424 2.9200 . 2_654 no
    C225 H10 2.9500 . 4_645 no
    C225 H7 3.0700 . 4_645 no
    C225 H9 3.0700 . 4_645 no
    C326 C316 3.453(5) . . no
    C226 H231 2.9600 . . no
    C226 H216 3.0700 . . no
    C331 O1 3.356(7) . 1_655 no
    C231 H226 2.7900 . . no
    C231 H212 2.9400 . . no
    C411 C211 3.573(5) . . no
    C312 H122 3.1000 . . no
    C412 C211 3.560(6) . . no
    C412 C315 3.545(6) . 4_745 no
    C412 C216 3.534(6) . . no
    C413 C216 3.474(7) . . no
    C414 C213 3.363(7) . 3_546 no
    C414 C215 3.540(7) . . no
    C414 C212 3.547(6) . 3_546 no
    C414 C214 3.549(7) . 3_546 no
    C315 H412 3.0000 . 4_755 no
    C415 C215 3.567(7) . 3_546 no
    C416 C426 3.581(7) . . no
    C316 H413 3.0500 . 4_755 no
    C321 H316 2.6700 . . no
    C321 H314 3.0700 . 4_745 no
    C422 C122 3.428(7) . . no
    C324 H313 2.9900 . 4_745 no
    C325 H413 3.0500 . 4_755 no
    C425 C125 3.414(7) . 3_556 no
    C325 H414 3.0700 . 4_755 no
    C426 C125 3.576(7) . 3_556 no
    C326 H314 2.8300 . 4_745 no
    C326 H316 3.0100 . . no
    C426 F3 3.349(7) . 1_655 no
    C326 H413 2.8900 . 4_755 no
    C326 H331 2.8900 . . no
    C426 C124 3.540(7) . 3_556 no
    C426 C416 3.581(7) . . no
    C331 H326 2.8800 . . no
    C331 H312 2.8500 . . no
    C431 F4 3.245(6) . 1_655 no
    C421 H416 2.6300 . . no
    C422 H122 2.9700 . . no
    C422 H416 3.0800 . . no
    C424 H6 2.8400 . 2_655 no
    C425 H8 3.0200 . 2_655 no
    C425 H11 3.0400 . 2_655 no
    C425 H6 3.0700 . 2_655 no
    C426 H416 3.0200 . . no
    C426 H431 2.9300 . . no
    C431 H412 3.0200 . . no
    C431 H426 2.7100 . . no
    B H1 2.9700 . . no
    H1 B 2.9700 . . no
    H1 H331 2.3300 . 1_455 no
    H1 F4 2.1200 . . no
    H1 H5 1.9400 . . no
    H2 H216 2.3800 . 4_655 no
    H3 H7 1.9800 . . no
    H3 H6 2.5400 . . no
    H5 H1 1.9400 . . no
    H6 H424 2.5300 . 2_654 no
    H6 H3 2.5400 . . no
    H6 C425 3.0700 . 2_654 no
    H6 C424 2.8400 . 2_654 no
    H7 H3 1.9800 . . no
    H7 C225 3.0700 . 4_655 no
    H8 C425 3.0200 . 2_654 no
    H8 H425 2.5200 . 2_654 no
    H9 C225 3.0700 . 4_655 no
    H9 C224 2.8900 . 4_655 no
    H10 C224 2.8200 . 4_655 no
    H10 C225 2.9500 . 4_655 no
    H11 C425 3.0400 . 2_654 no
    H112 C131 2.9300 . . no
    H112 Cu 3.6200 . . no
    H113 H416 2.5100 . 2_654 no
    H114 H415 2.4100 . 2_654 no
    H115 O1 2.8200 . 4_655 no
    H116 C126 3.0700 . . no
    H116 C121 2.6200 . . no
    H116 C122 2.9900 . . no
    H122 Cu 3.4800 . . no
    H122 C422 2.9700 . . no
    H122 C312 3.1000 . . no
    H123 F2 2.7100 . 3_556 no
    H125 H312 2.5400 . 3_456 no
    H126 H131 2.2600 . . no
    H126 C131 2.7800 . . no
    H126 F2 2.5700 . . no
    H131 F1 2.7800 . . no
    H131 H126 2.2600 . . no
    H131 F2 2.4100 . . no
    H131 C126 2.9100 . . no
    H212 Cu 3.4400 . . no
    H212 C231 2.9400 . . no
    H213 H316 2.5600 . 2_655 no
    H215 F3 2.6000 . 3_546 no
    H216 H2 2.3800 . 4_645 no
    H216 C221 2.6500 . . no
    H216 C226 3.0700 . . no
    H216 C2 2.9300 . 4_645 no
    H222 Cu 3.4600 . . no
    H222 H412 2.4900 . . no
    H224 F4 2.7200 . 4_645 no
    H224 F2 2.7900 . 4_645 no
    H226 C231 2.7900 . . no
    H226 H231 2.3100 . . no
    H226 C114 3.0600 . 4_645 no
    H231 F1 2.5900 . . no
    H231 H226 2.3100 . . no
    H231 C226 2.9600 . . no
    H312 Cu 3.6000 . . no
    H312 C331 2.8500 . . no
    H312 H125 2.5400 . 3_556 no
    H313 C324 2.9900 . 4_755 no
    H314 C321 3.0700 . 4_755 no
    H314 C326 2.8300 . 4_755 no
    H316 H213 2.5600 . 2_654 no
    H316 C326 3.0100 . . no
    H316 C321 2.6700 . . no
    H322 Cu 3.5400 . . no
    H322 C222 2.9500 . . no
    H324 C126 2.9700 . 2_654 no
    H326 H331 2.3400 . . no
    H326 C331 2.8800 . . no
    H331 O1 2.4800 . 1_655 no
    H331 C326 2.8900 . . no
    H331 H1 2.3300 . 1_655 no
    H331 H326 2.3400 . . no
    H412 C315 3.0000 . 4_745 no
    H412 Cu 3.4100 . . no
    H412 C431 3.0200 . . no
    H412 H222 2.4900 . . no
    H413 C316 3.0500 . 4_745 no
    H413 C326 2.8900 . 4_745 no
    H413 C325 3.0500 . 4_745 no
    H414 C325 3.0700 . 4_745 no
    H415 H114 2.4100 . 2_655 no
    H416 C422 3.0800 . . no
    H416 C426 3.0200 . . no
    H416 C421 2.6300 . . no
    H416 H113 2.5100 . 2_655 no
    H422 C122 3.0600 . . no
    H422 Cu 3.5200 . . no
    H424 C225 2.9200 . 2_655 no
    H424 H6 2.5300 . 2_655 no
    H425 H8 2.5200 . 2_655 no
    H426 F3 2.4700 . 1_655 no
    H426 H431 2.2700 . . no
    H426 C431 2.7100 . . no
    H431 H426 2.2700 . . no
    H431 C426 2.9300 . . no
    H431 F4 2.4900 . 1_655 no
loop_
    _geom_angle_atom_site_label_1
    _geom_angle_atom_site_label_2
    _geom_angle_atom_site_label_3
    _geom_angle_site_symmetry_1
    _geom_angle_site_symmetry_2
    _geom_angle_site_symmetry_3
    _geom_angle
    _geom_angle_publ_flag
    P1 Cu P2 . . . 89.76(4) yes
    P1 Cu P3 . . . 110.05(3) yes
    P1 Cu P4 . . . 130.20(3) yes
    P2 Cu P3 . . . 131.21(3) yes
    P2 Cu P4 . . . 110.94(3) yes
    P3 Cu P4 . . . 89.97(3) yes
    Cu P1 C111 . . . 115.80(14) no
    Cu P1 C121 . . . 125.78(13) no
    Cu P1 C131 . . . 103.31(16) no
    C111 P1 C121 . . . 102.61(18) no
    C111 P1 C131 . . . 101.5(2) no
    C121 P1 C131 . . . 104.89(19) no
    Cu P2 C211 . . . 116.16(14) no
    Cu P2 C221 . . . 123.99(13) no
    Cu P2 C231 . . . 103.52(16) no
    C211 P2 C221 . . . 104.60(18) no
    C211 P2 C231 . . . 99.8(2) no
    C221 P2 C231 . . . 105.6(2) no
    Cu P3 C311 . . . 112.33(13) no
    Cu P3 C321 . . . 129.55(10) no
    Cu P3 C331 . . . 103.06(11) no
    C311 P3 C321 . . . 102.73(15) no
    C311 P3 C331 . . . 102.29(17) no
    C321 P3 C331 . . . 103.56(14) no
    Cu P4 C411 . . . 116.48(11) no
    Cu P4 C421 . . . 125.03(13) no
    Cu P4 C431 . . . 103.34(11) no
    C411 P4 C421 . . . 103.59(16) no
    C411 P4 C431 . . . 100.91(18) no
    C421 P4 C431 . . . 104.25(18) no
    C1 O1 H1 . . . 112.00 no
    P1 C111 C112 . . . 118.6(4) no
    C112 C111 C116 . . . 119.0(4) no
    P1 C111 C116 . . . 122.3(3) no
    C111 C112 C113 . . . 118.6(5) no
    C112 C113 C114 . . . 121.0(5) no
    C113 C114 C115 . . . 120.3(6) no
    C114 C115 C116 . . . 120.4(6) no
    C111 C116 C115 . . . 120.7(4) no
    P1 C121 C122 . . . 118.5(3) no
    P1 C121 C126 . . . 122.7(3) no
    C122 C121 C126 . . . 118.7(4) no
    C121 C122 C123 . . . 120.3(5) no
    C122 C123 C124 . . . 119.9(5) no
    C123 C124 C125 . . . 121.5(5) no
    C124 C125 C126 . . . 119.8(5) no
    C121 C126 C125 . . . 119.8(4) no
    P1 C131 C231 . . . 121.9(3) no
    C2 C1 C3 . . . 125.6(17) no
    O1 C1 C2 . . . 126.7(13) no
    O1 C1 C3 . . . 107.7(14) no
    P2 C211 C216 . . . 123.1(3) no
    C212 C211 C216 . . . 119.2(4) no
    P2 C211 C212 . . . 117.6(4) no
    C211 C212 C213 . . . 121.2(5) no
    C113 C112 H112 . . . 121.00 no
    C111 C112 H112 . . . 121.00 no
    C212 C213 C214 . . . 119.9(5) no
    C112 C113 H113 . . . 120.00 no
    C114 C113 H113 . . . 120.00 no
    C115 C114 H114 . . . 120.00 no
    C213 C214 C215 . . . 120.8(6) no
    C113 C114 H114 . . . 120.00 no
    C114 C115 H115 . . . 120.00 no
    C214 C215 C216 . . . 118.9(6) no
    C116 C115 H115 . . . 120.00 no
    C211 C216 C215 . . . 120.0(4) no
    C111 C116 H116 . . . 119.00 no
    C115 C116 H116 . . . 120.00 no
    P2 C221 C222 . . . 119.1(3) no
    P2 C221 C226 . . . 123.4(3) no
    C222 C221 C226 . . . 117.6(3) no
    C221 C222 C223 . . . 120.9(4) no
    C123 C122 H122 . . . 120.00 no
    C121 C122 H122 . . . 120.00 no
    C124 C123 H123 . . . 120.00 no
    C122 C123 H123 . . . 120.00 no
    C222 C223 C224 . . . 120.5(5) no
    C123 C124 H124 . . . 119.00 no
    C125 C124 H124 . . . 119.00 no
    C223 C224 C225 . . . 119.2(4) no
    C124 C125 H125 . . . 120.00 no
    C126 C125 H125 . . . 120.00 no
    C224 C225 C226 . . . 120.7(5) no
    C221 C226 C225 . . . 121.1(4) no
    C125 C126 H126 . . . 120.00 no
    C121 C126 H126 . . . 120.00 no
    C231 C131 H131 . . . 119.00 no
    P1 C131 H131 . . . 119.00 no
    P2 C231 C131 . . . 121.4(3) no
    O1 C1 H11 . . . 105.00 no
    H8 C1 H9 . . . 109.00 no
    C3 C1 H10 . . . 60.00 no
    C3 C1 H11 . . . 52.00 no
    O1 C1 H10 . . . 105.00 no
    O1 C1 H9 . . . 110.00 no
    O1 C1 H8 . . . 110.00 no
    H10 C1 H11 . . . 110.00 no
    C2 C1 H8 . . . 51.00 no
    C2 C1 H9 . . . 58.00 no
    C2 C1 H10 . . . 104.00 no
    C2 C1 H11 . . . 105.00 no
    C3 C1 H8 . . . 111.00 no
    C3 C1 H9 . . . 109.00 no
    H8 C1 H10 . . . 145.00 no
    H8 C1 H11 . . . 64.00 no
    H9 C1 H10 . . . 54.00 no
    H9 C1 H11 . . . 144.00 no
    H3 C2 H4 . . . 110.00 no
    H3 C2 H8 . . . 99.00 no
    C1 C2 H2 . . . 109.00 no
    H2 C2 H9 . . . 64.00 no
    H2 C2 H8 . . . 150.00 no
    C1 C2 H3 . . . 109.00 no
    C1 C2 H4 . . . 109.00 no
    C1 C2 H8 . . . 51.00 no
    C1 C2 H9 . . . 50.00 no
    H2 C2 H3 . . . 110.00 no
    H2 C2 H4 . . . 109.00 no
    H8 C2 H9 . . . 101.00 no
    H3 C2 H9 . . . 106.00 no
    H4 C2 H8 . . . 66.00 no
    H4 C2 H9 . . . 144.00 no
    H5 C3 H7 . . . 109.00 no
    H5 C3 H10 . . . 85.00 no
    H5 C3 H11 . . . 133.00 no
    C1 C3 H6 . . . 110.00 no
    C1 C3 H5 . . . 110.00 no
    H10 C3 H11 . . . 98.00 no
    C1 C3 H10 . . . 49.00 no
    C1 C3 H11 . . . 50.00 no
    C1 C3 H7 . . . 109.00 no
    H7 C3 H11 . . . 118.00 no
    H6 C3 H10 . . . 158.00 no
    H5 C3 H6 . . . 110.00 no
    H6 C3 H7 . . . 109.00 no
    H6 C3 H11 . . . 60.00 no
    H7 C3 H10 . . . 79.00 no
    C312 C311 C316 . . . 119.1(3) no
    P3 C311 C312 . . . 118.9(3) no
    P3 C311 C316 . . . 121.9(3) no
    C213 C212 H212 . . . 119.00 no
    C211 C212 H212 . . . 119.00 no
    C311 C312 C313 . . . 120.1(4) no
    C212 C213 H213 . . . 120.00 no
    C312 C313 C314 . . . 120.6(4) no
    C214 C213 H213 . . . 120.00 no
    C215 C214 H214 . . . 120.00 no
    C313 C314 C315 . . . 119.3(5) no
    C213 C214 H214 . . . 120.00 no
    C214 C215 H215 . . . 121.00 no
    C314 C315 C316 . . . 120.7(4) no
    C216 C215 H215 . . . 120.00 no
    C215 C216 H216 . . . 120.00 no
    C211 C216 H216 . . . 120.00 no
    C311 C316 C315 . . . 120.2(3) no
    P3 C321 C326 . . . 121.1(2) no
    C322 C321 C326 . . . 119.5(3) no
    P3 C321 C322 . . . 119.4(2) no
    C221 C222 H222 . . . 120.00 no
    C223 C222 H222 . . . 120.00 no
    C321 C322 C323 . . . 120.2(4) no
    C224 C223 H223 . . . 120.00 no
    C222 C223 H223 . . . 120.00 no
    C322 C323 C324 . . . 119.7(4) no
    C223 C224 H224 . . . 120.00 no
    C323 C324 C325 . . . 120.1(3) no
    C225 C224 H224 . . . 120.00 no
    C224 C225 H225 . . . 120.00 no
    C324 C325 C326 . . . 120.4(4) no
    C226 C225 H225 . . . 120.00 no
    C321 C326 C325 . . . 120.1(4) no
    C225 C226 H226 . . . 120.00 no
    C221 C226 H226 . . . 119.00 no
    C131 C231 H231 . . . 119.00 no
    P3 C331 C431 . . . 121.4(2) no
    P2 C231 H231 . . . 119.00 no
    C412 C411 C416 . . . 118.8(4) no
    P4 C411 C416 . . . 123.9(3) no
    P4 C411 C412 . . . 117.4(3) no
    C311 C312 H312 . . . 120.00 no
    C313 C312 H312 . . . 120.00 no
    C411 C412 C413 . . . 120.7(4) no
    C314 C313 H313 . . . 120.00 no
    C312 C313 H313 . . . 120.00 no
    C412 C413 C414 . . . 119.7(5) no
    C413 C414 C415 . . . 120.1(5) no
    C313 C314 H314 . . . 120.00 no
    C315 C314 H314 . . . 120.00 no
    C316 C315 H315 . . . 120.00 no
    C414 C415 C416 . . . 120.6(4) no
    C314 C315 H315 . . . 120.00 no
    C315 C316 H316 . . . 120.00 no
    C411 C416 C415 . . . 120.2(4) no
    C311 C316 H316 . . . 120.00 no
    C422 C421 C426 . . . 120.2(3) no
    P4 C421 C426 . . . 121.7(3) no
    P4 C421 C422 . . . 118.1(3) no
    C321 C322 H322 . . . 120.00 no
    C421 C422 C423 . . . 120.2(4) no
    C323 C322 H322 . . . 120.00 no
    C324 C323 H323 . . . 120.00 no
    C422 C423 C424 . . . 120.2(5) no
    C322 C323 H323 . . . 120.00 no
    C323 C324 H324 . . . 120.00 no
    C423 C424 C425 . . . 119.8(4) no
    C325 C324 H324 . . . 120.00 no
    C326 C325 H325 . . . 120.00 no
    C324 C325 H325 . . . 120.00 no
    C424 C425 C426 . . . 121.3(5) no
    C321 C326 H326 . . . 120.00 no
    C421 C426 C425 . . . 118.2(4) no
    C325 C326 H326 . . . 120.00 no
    P4 C431 C331 . . . 121.6(2) no
    P3 C331 H331 . . . 119.00 no
    C431 C331 H331 . . . 119.00 no
    C411 C412 H412 . . . 120.00 no
    C413 C412 H412 . . . 120.00 no
    C414 C413 H413 . . . 120.00 no
    C412 C413 H413 . . . 120.00 no
    C413 C414 H414 . . . 120.00 no
    C415 C414 H414 . . . 120.00 no
    C416 C415 H415 . . . 120.00 no
    C414 C415 H415 . . . 120.00 no
    C415 C416 H416 . . . 120.00 no
    C411 C416 H416 . . . 120.00 no
    C423 C422 H422 . . . 120.00 no
    C421 C422 H422 . . . 120.00 no
    C422 C423 H423 . . . 120.00 no
    C424 C423 H423 . . . 120.00 no
    C423 C424 H424 . . . 120.00 no
    C425 C424 H424 . . . 120.00 no
    C426 C425 H425 . . . 119.00 no
    C424 C425 H425 . . . 119.00 no
    C421 C426 H426 . . . 121.00 no
    C425 C426 H426 . . . 121.00 no
    C331 C431 H431 . . . 119.00 no
    P4 C431 H431 . . . 119.00 no
    F1 B F2 . . . 108.4(5) no
    F1 B F3 . . . 113.9(9) no
    F1 B F4 . . . 130.1(9) no
    F2 B F3 . . . 110.7(7) no
    F2 B F4 . . . 94.0(7) no
    F3 B F4 . . . 97.5(5) no
loop_
    _geom_torsion_atom_site_label_1
    _geom_torsion_atom_site_label_2
    _geom_torsion_atom_site_label_3
    _geom_torsion_atom_site_label_4
    _geom_torsion_site_symmetry_1
    _geom_torsion_site_symmetry_2
    _geom_torsion_site_symmetry_3
    _geom_torsion_site_symmetry_4
    _geom_torsion
    _geom_torsion_publ_flag
    P2 Cu P1 C111 . . . . -107.91(16) no
    P2 Cu P1 C121 . . . . 121.75(15) no
    P2 Cu P1 C131 . . . . 2.03(14) no
    P3 Cu P1 C111 . . . . 26.50(17) no
    P3 Cu P1 C121 . . . . -103.83(15) no
    P3 Cu P1 C131 . . . . 136.44(14) no
    P4 Cu P1 C111 . . . . 134.42(16) no
    P4 Cu P1 C121 . . . . 4.08(16) no
    P4 Cu P1 C131 . . . . -115.65(14) no
    P1 Cu P2 C211 . . . . -109.30(16) no
    P1 Cu P2 C221 . . . . 118.66(15) no
    P1 Cu P2 C231 . . . . -1.08(14) no
    P3 Cu P2 C211 . . . . 133.82(16) no
    P3 Cu P2 C221 . . . . 1.78(16) no
    P3 Cu P2 C231 . . . . -117.96(14) no
    P4 Cu P2 C211 . . . . 24.30(17) no
    P4 Cu P2 C221 . . . . -107.75(15) no
    P4 Cu P2 C231 . . . . 132.52(14) no
    P1 Cu P3 C311 . . . . 30.44(14) no
    P1 Cu P3 C321 . . . . -99.97(13) no
    P1 Cu P3 C331 . . . . 139.80(11) no
    P2 Cu P3 C311 . . . . 138.73(14) no
    P2 Cu P3 C321 . . . . 8.32(15) no
    P2 Cu P3 C331 . . . . -111.91(12) no
    P4 Cu P3 C311 . . . . -102.95(14) no
    P4 Cu P3 C321 . . . . 126.65(13) no
    P4 Cu P3 C331 . . . . 6.41(11) no
    P1 Cu P4 C411 . . . . 127.31(13) no
    P1 Cu P4 C421 . . . . -4.73(16) no
    P1 Cu P4 C431 . . . . -123.09(16) no
    P2 Cu P4 C411 . . . . 18.79(13) no
    P2 Cu P4 C421 . . . . -113.25(15) no
    P2 Cu P4 C431 . . . . 128.39(16) no
    P3 Cu P4 C411 . . . . -116.05(12) no
    P3 Cu P4 C421 . . . . 111.91(15) no
    P3 Cu P4 C431 . . . . -6.45(16) no
    Cu P1 C111 C112 . . . . 57.1(4) no
    Cu P1 C111 C116 . . . . -119.4(3) no
    C121 P1 C111 C112 . . . . -162.3(3) no
    C121 P1 C111 C116 . . . . 21.3(4) no
    C131 P1 C111 C112 . . . . -54.0(4) no
    C131 P1 C111 C116 . . . . 129.6(4) no
    Cu P1 C121 C122 . . . . 33.8(4) no
    Cu P1 C121 C126 . . . . -150.1(3) no
    C111 P1 C121 C122 . . . . -101.5(3) no
    C111 P1 C121 C126 . . . . 74.6(4) no
    C131 P1 C121 C122 . . . . 152.8(3) no
    C131 P1 C121 C126 . . . . -31.1(4) no
    Cu P1 C131 C231 . . . . -3.2(4) no
    C111 P1 C131 C231 . . . . 117.1(4) no
    C121 P1 C131 C231 . . . . -136.4(4) no
    Cu P2 C211 C212 . . . . 50.4(4) no
    Cu P2 C211 C216 . . . . -125.7(3) no
    C221 P2 C211 C212 . . . . -169.1(3) no
    C221 P2 C211 C216 . . . . 14.8(4) no
    C231 P2 C211 C212 . . . . -60.0(4) no
    C231 P2 C211 C216 . . . . 123.9(4) no
    Cu P2 C221 C222 . . . . 34.7(3) no
    Cu P2 C221 C226 . . . . -146.7(3) no
    C211 P2 C221 C222 . . . . -101.8(3) no
    C211 P2 C221 C226 . . . . 76.9(4) no
    C231 P2 C221 C222 . . . . 153.4(3) no
    C231 P2 C221 C226 . . . . -27.9(4) no
    Cu P2 C231 C131 . . . . -0.6(4) no
    C211 P2 C231 C131 . . . . 119.5(4) no
    C221 P2 C231 C131 . . . . -132.2(4) no
    Cu P3 C311 C312 . . . . 60.4(4) no
    Cu P3 C311 C316 . . . . -115.0(3) no
    C321 P3 C311 C312 . . . . -156.6(4) no
    C321 P3 C311 C316 . . . . 28.0(4) no
    C331 P3 C311 C312 . . . . -49.5(4) no
    C331 P3 C311 C316 . . . . 135.2(4) no
    Cu P3 C321 C322 . . . . 17.7(3) no
    Cu P3 C321 C326 . . . . -162.3(2) no
    C311 P3 C321 C322 . . . . -116.1(3) no
    C311 P3 C321 C326 . . . . 63.9(3) no
    C331 P3 C321 C322 . . . . 137.7(3) no
    C331 P3 C321 C326 . . . . -42.3(3) no
    Cu P3 C331 C431 . . . . -5.3(4) no
    C311 P3 C331 C431 . . . . 111.4(3) no
    C321 P3 C331 C431 . . . . -142.1(3) no
    Cu P4 C411 C412 . . . . 47.5(3) no
    Cu P4 C411 C416 . . . . -130.4(3) no
    C421 P4 C411 C412 . . . . -171.2(3) no
    C421 P4 C411 C416 . . . . 10.8(3) no
    C431 P4 C411 C412 . . . . -63.5(3) no
    C431 P4 C411 C416 . . . . 118.6(3) no
    Cu P4 C421 C422 . . . . 38.9(4) no
    Cu P4 C421 C426 . . . . -143.6(3) no
    C411 P4 C421 C422 . . . . -98.0(3) no
    C411 P4 C421 C426 . . . . 79.6(3) no
    C431 P4 C421 C422 . . . . 156.8(3) no
    C431 P4 C421 C426 . . . . -25.7(4) no
    Cu P4 C431 C331 . . . . 5.4(4) no
    C411 P4 C431 C331 . . . . 126.2(4) no
    C421 P4 C431 C331 . . . . -126.6(4) no
    P2 C211 C212 C213 . . . . -177.2(4) no
    C216 C211 C212 C213 . . . . -1.0(7) no
    P2 C211 C216 C215 . . . . 177.4(4) no
    C212 C211 C216 C215 . . . . 1.4(7) no
    C211 C212 C213 C214 . . . . 0.0(8) no
    C212 C213 C214 C215 . . . . 0.6(9) no
    C213 C214 C215 C216 . . . . -0.2(8) no
    C214 C215 C216 C211 . . . . -0.8(7) no
    P2 C221 C222 C223 . . . . 178.5(3) no
    C226 C221 C222 C223 . . . . -0.2(6) no
    P2 C221 C226 C225 . . . . -178.5(3) no
    C222 C221 C226 C225 . . . . 0.2(6) no
    C221 C222 C223 C224 . . . . 0.5(6) no
    C222 C223 C224 C225 . . . . -0.6(7) no
    C223 C224 C225 C226 . . . . 0.6(7) no
    C224 C225 C226 C221 . . . . -0.4(7) no
    P4 C411 C412 C413 . . . . -176.4(4) no
    C416 C411 C412 C413 . . . . 1.7(6) no
    P4 C411 C416 C415 . . . . 175.6(3) no
    C412 C411 C416 C415 . . . . -2.3(6) no
    C411 C412 C413 C414 . . . . 0.2(7) no
    C412 C413 C414 C415 . . . . -1.6(7) no
    C413 C414 C415 C416 . . . . 1.0(7) no
    C414 C415 C416 C411 . . . . 1.0(6) no
    P4 C421 C422 C423 . . . . 178.4(4) no
    C426 C421 C422 C423 . . . . 0.8(7) no
    P4 C421 C426 C425 . . . . -178.6(3) no
    C422 C421 C426 C425 . . . . -1.1(6) no
    C421 C422 C423 C424 . . . . 0.9(8) no
    C422 C423 C424 C425 . . . . -2.4(8) no
    C423 C424 C425 C426 . . . . 2.2(8) no
    C424 C425 C426 C421 . . . . -0.4(7) no
loop_
    _geom_hbond_atom_site_label_D
    _geom_hbond_atom_site_label_H
    _geom_hbond_atom_site_label_A
    _geom_hbond_site_symmetry_A
    _geom_hbond_distance_DH
    _geom_hbond_distance_HA
    _geom_hbond_distance_DA
    _geom_hbond_angle_DHA
    _geom_hbond_publ_flag
    O1 H1 F4 . 0.8800 2.1200 2.998(9) 179.00 yes
    C131 H131 F2 . 0.9500 2.4100 3.306(6) 158.00 no
    C331 H331 O1 1_655 0.9500 2.4800 3.356(7) 153.00 no
    C426 H426 F3 1_655 0.9500 2.4700 3.349(7) 154.00 no
    C431 H431 F4 1_655 0.9500 2.4900 3.245(6) 137.00 no
