# Supplementary material for: Bis[cis-bis­(diphenyl­phosphino)ethene-κ 2 P,P′]copper(I) tetra­fluoridoborate ethanol solvate
Source: Acta Crystallogr Sect E Struct Rep Online. 2009 Apr 8;65(Pt 5):m500–1. doi: 10.1107/S1600536809012707 (PMC2977563; doi:10.1107/S1600536809012707)
Supplement: Supplementary file 2 [file e-65-0m500-Isup2.hkl]

# 
# h,k,l, Fc-squared, Fo-squared, sigma(Fo-squared) and status flag 
# 
data_I
_shelx_title '  xcalibur' 
_shelx_refln_list_code          4 
_shelx_F_calc_maximum      352.00 
_exptl_crystal_F_000      2048.00 
_reflns_d_resolution_high  0.8371 
 
loop_ 
 _symmetry_equiv_pos_as_xyz 
 'x, y, z' 
 '-x+1/2, -y, z+1/2' 
 'x+1/2, -y+1/2, -z' 
 '-x, y+1/2, -z+1/2' 
 
_cell_length_a    14.1470 
_cell_length_b    16.5719 
_cell_length_c    20.9536 
_cell_angle_alpha  90.000 
_cell_angle_beta   90.000 
_cell_angle_gamma  90.000 
 
_shelx_F_squared_multiplier     1.000 
 
loop_ 
 _refln_index_h 
 _refln_index_k 
 _refln_index_l 
 _refln_F_squared_calc 
 _refln_F_squared_meas 
 _refln_F_squared_sigma 
 _refln_observed_status 
   4   0   0     1345.71      972.89     29.89 o 
   6   0   0     2116.01     2606.18     46.12 o 
   8   0   0    28039.87    26436.64    142.24 o 
  10   0   0     1615.14     1538.03     60.48 o 
  12   0   0     1149.32     1054.13     65.06 o 
  14   0   0      583.92      684.75     67.36 o 
  16   0   0      105.73      144.86     56.34 o 
   2   1   0        1.48       21.76     13.63 o 
   3   1   0    11751.36    11194.74     57.24 o 
   4   1   0      229.32      288.23     21.47 o 
   5   1   0     1622.60     1517.29     33.27 o 
   6   1   0       52.05       82.08     18.27 o 
   7   1   0    14460.73    15745.39     72.37 o 
   8   1   0    23011.56    24072.32    197.40 o 
   9   1   0    17327.48    18292.68     90.70 o 
  10   1   0      409.08      415.59     37.03 o 
  11   1   0       48.78       66.37     36.66 o 
  12   1   0       90.83      153.16     39.16 o 
  13   1   0       83.65      185.30     37.39 o 
  14   1   0        0.04       -7.63     50.88 o 
  15   1   0      356.26      296.49     41.36 o 
  16   1   0       41.97       34.70     44.38 o 
   2   2   0     6181.96     8009.98     45.50 o 
   3   2   0     3773.68     4138.02     41.57 o 
   4   2   0     2239.14     3266.40     40.16 o 
   5   2   0       16.32       16.50     24.86 o 
   6   2   0       23.24       67.83     30.17 o 
   7   2   0     2555.01     3015.34     55.39 o 
   8   2   0    11708.41     9965.91     65.95 o 
   9   2   0     1696.44     1864.00     79.03 o 
  10   2   0        9.42       12.12     33.77 o 
  11   2   0       14.93       29.87     34.45 o 
  12   2   0      305.64      356.35     40.52 o 
  13   2   0      586.20      576.85     43.27 o 
  14   2   0      576.15      790.26     47.29 o 
  15   2   0       30.02       16.07     44.61 o 
  16   2   0     1757.81     1745.07     60.75 o 
   1   3   0    17218.10    18119.97    483.05 o 
   2   3   0       46.45        5.63      9.81 o 
   3   3   0    11224.45    10551.19    383.54 o 
   4   3   0      270.52      179.56     30.23 o 
   5   3   0     6770.16     6698.75     62.31 o 
   6   3   0       79.54      177.55     32.32 o 
   7   3   0     1859.37     1940.01     50.75 o 
   8   3   0      272.48      192.54     42.27 o 
   9   3   0     4408.74     4662.30     73.84 o 
  10   3   0        0.16       33.73     30.23 o 
  11   3   0     2156.34     1929.88     46.76 o 
  12   3   0        0.09        2.91     56.62 o 
  13   3   0      426.74      406.25     40.55 o 
  14   3   0     1069.79     1095.51     47.52 o 
  15   3   0      945.01      887.99     50.20 o 
  16   3   0       80.96       38.37     43.94 o 
   1   4   0     7907.12     9306.76     96.38 o 
   2   4   0      195.60      241.84     16.06 o 
   3   4   0     3688.28     3708.97     25.18 o 
   4   4   0      113.88       90.83     10.77 o 
   5   4   0     2637.01     2621.23     47.63 o 
   6   4   0      406.03      526.86     37.80 o 
   7   4   0      725.58      819.37     43.13 o 
   8   4   0     2689.21     1943.49     57.67 o 
   9   4   0        3.01      -11.30     46.84 o 
  10   4   0     1586.61     1741.85     59.84 o 
  11   4   0       34.78       40.55     48.51 o 
  12   4   0     1087.52     1170.13     44.68 o 
  13   4   0      719.78      766.38     47.15 o 
  14   4   0     2553.27     2599.19     89.15 o 
  15   4   0      307.97      344.86     49.58 o 
  16   4   0      620.96      653.74     48.39 o 
   1   5   0      283.46      254.45     17.64 o 
   2   5   0      310.08      407.88     26.67 o 
   3   5   0     8090.53     8137.38     37.69 o 
   4   5   0       81.71       54.58     11.42 o 
   5   5   0     1728.05     1691.57     19.07 o 
   6   5   0     1362.15     1794.74     49.66 o 
   7   5   0      351.80      344.03     42.53 o 
   8   5   0      475.37      357.77     46.49 o 
   9   5   0     1265.66     1503.37     54.84 o 
  10   5   0      111.92      119.65     45.15 o 
  11   5   0     1945.38     1832.63     71.51 o 
  12   5   0      131.49      128.45     57.18 o 
  13   5   0      549.81      638.31     47.42 o 
  14   5   0      470.06      553.01     45.59 o 
  15   5   0     1778.79     1810.71     55.26 o 
  16   5   0      126.23       98.69     49.11 o 
   1   6   0     2821.38     3200.64     31.07 o 
   2   6   0      791.81     1020.88     46.75 o 
   3   6   0     1645.66     1738.50     22.58 o 
   4   6   0      652.13      664.69     17.27 o 
   5   6   0     1600.02     1587.58     20.79 o 
   6   6   0     1989.66     1938.00     53.62 o 
   7   6   0     1111.36     1183.82     49.98 o 
   8   6   0     7426.65     7015.67     88.40 o 
   9   6   0      602.42      641.27     48.27 o 
  10   6   0     1160.20     1404.04     61.29 o 
  11   6   0      451.64      466.41     51.98 o 
  12   6   0      561.87      660.26     64.72 o 
  13   6   0       23.50       57.00     58.54 o 
  14   6   0     2061.42     2062.43     59.45 o 
  15   6   0      207.74      264.89     45.39 o 
  16   6   0      519.13      567.58     46.23 o 
   1   7   0     8427.47    10247.05    233.72 o 
   2   7   0       68.76       66.34     18.97 o 
   3   7   0      321.84      281.75     18.32 o 
   4   7   0      665.77      644.78     19.36 o 
   5   7   0     2350.86     2468.35     36.93 o 
   6   7   0       70.15       62.82     13.23 o 
   7   7   0     9495.61    10445.58    103.67 o 
   8   7   0       90.61      128.73     43.57 o 
   9   7   0      403.81      513.86     50.24 o 
  10   7   0     1667.14     1908.32     69.77 o 
  11   7   0      341.53      248.43     57.15 o 
  12   7   0      250.60      260.11     61.73 o 
  13   7   0      251.00      240.62     58.53 o 
  14   7   0       57.27       42.38     52.30 o 
  15   7   0      717.53      826.86     50.60 o 
   0   8   0     4678.22     3154.32    807.97 o 
   1   8   0       42.90       26.31     21.53 o 
   2   8   0     4627.77     4293.37     39.54 o 
   3   8   0      210.68      222.33     19.74 o 
   4   8   0     2831.09     3176.52     33.06 o 
   5   8   0       30.65       40.27     16.42 o 
   6   8   0     8627.24     8925.74     48.10 o 
   7   8   0      564.62      556.28     33.08 o 
   8   8   0     2002.22     2059.27     66.93 o 
   9   8   0      175.80      236.42     54.41 o 
  10   8   0      157.86      113.76     54.98 o 
  11   8   0      770.64      819.77     66.38 o 
  12   8   0        7.25       32.12     60.90 o 
  13   8   0       73.69       90.42     52.35 o 
  14   8   0      689.50      739.84     73.50 o 
  15   8   0      146.14      123.15     50.03 o 
   1   9   0      245.50      280.87     48.56 o 
   2   9   0     3078.95     3469.48     73.25 o 
   3   9   0     4330.81     4516.00     43.45 o 
   4   9   0     3350.86     3258.20     36.19 o 
   5   9   0     2514.42     2467.31     32.44 o 
   6   9   0        9.89       28.45     16.46 o 
   7   9   0     1637.14     1527.07     25.25 o 
   8   9   0      332.76      443.44     49.05 o 
   9   9   0     1008.02     1052.48     64.49 o 
  10   9   0      720.26      679.53     58.79 o 
  11   9   0      159.76      223.94     60.82 o 
  12   9   0      221.82      205.54     62.53 o 
  13   9   0        4.01       -7.11     63.28 o 
  15   9   0      318.57      328.35     60.03 o 
   0  10   0     3946.63     3127.67     59.29 o 
   1  10   0        0.27       24.93     37.75 o 
   2  10   0     6113.25     5187.23     67.01 o 
   3  10   0       24.81       15.27     24.49 o 
   4  10   0     1331.61     1323.48     71.58 o 
   5  10   0      915.89      907.66     26.00 o 
   6  10   0     3613.35     3435.06    102.55 o 
   7  10   0      116.85      136.85     17.30 o 
   8  10   0     2002.31     1868.26     65.30 o 
   9  10   0       41.64       60.31     56.30 o 
  10  10   0      830.74      858.07     64.99 o 
  11  10   0      210.91      139.34     58.56 o 
  12  10   0      433.71      415.28     57.06 o 
  13  10   0       71.92      107.79     61.32 o 
  14  10   0      562.81      527.14     73.01 o 
   1  11   0     8805.97     9005.70     80.46 o 
   2  11   0        1.46        6.85     38.28 o 
   3  11   0     5788.37     6052.42    211.25 o 
   4  11   0     1879.56     1710.60     34.68 o 
   5  11   0     1337.09     1342.62     40.88 o 
   6  11   0        2.18       41.31     50.30 o 
   7  11   0     3219.96     3361.38     56.14 o 
   8  11   0        0.80       12.43     55.59 o 
   9  11   0     1331.45     1435.10     72.13 o 
  10  11   0       25.67       31.66     60.85 o 
  11  11   0     1412.37     1320.09     70.26 o 
  12  11   0      114.52      122.05     65.70 o 
  13  11   0       90.38       71.39     66.88 o 
  14  11   0       44.97        8.53     54.50 o 
   0  12   0     1822.79     1453.49    474.95 o 
   1  12   0       21.96       46.47     27.09 o 
   2  12   0     8079.20     8037.75    151.97 o 
   4  12   0      282.89      315.98     28.46 o 
   5  12   0     1765.68     1814.96     37.03 o 
   6  12   0     4075.69     3865.67    112.08 o 
   7  12   0      155.67      180.76     51.14 o 
   8  12   0     1970.73     1898.26     75.75 o 
   9  12   0      436.75      460.74     56.60 o 
  10  12   0      984.54     1020.91     62.77 o 
  11  12   0        5.17       57.57     61.99 o 
  12  12   0        1.90       32.86     52.23 o 
  13  12   0       59.65       55.66     53.54 o 
   1  13   0       43.16       56.53     27.21 o 
   2  13   0     1045.32      877.74     50.77 o 
   3  13   0     2515.21     2496.70     56.72 o 
   4  13   0     1322.12     1294.73     37.60 o 
   5  13   0     3079.70     2913.21     83.49 o 
   6  13   0       18.21       27.98     24.83 o 
   7  13   0     2763.05     2862.03     83.36 o 
   8  13   0       19.91       -9.87     62.06 o 
   9  13   0      644.48      618.34     66.43 o 
  10  13   0      201.79      189.46     63.58 o 
  11  13   0       32.32       39.62     65.29 o 
  12  13   0       10.05       24.15     65.00 o 
   0  14   0      540.97      473.04    124.77 o 
   1  14   0     1045.20      869.53    116.39 o 
   2  14   0      689.38      708.06     62.47 o 
   3  14   0      172.18      248.32     73.30 o 
   4  14   0      476.52      473.16     61.86 o 
   5  14   0      267.90      280.42     31.23 o 
   6  14   0     3088.10     3226.52     86.71 o 
   7  14   0      162.38      144.91     61.55 o 
   8  14   0      236.82      180.91     63.23 o 
   9  14   0       26.82       10.10     64.04 o 
  10  14   0        2.10       15.92     67.09 o 
  11  14   0      238.70      266.01     63.85 o 
   1  15   0        8.43       23.25     30.24 o 
   2  15   0      325.52      270.62     37.20 o 
   3  15   0        0.59       60.39     43.59 o 
   4  15   0       11.96       51.13     29.69 o 
   5  15   0     1122.26     1240.37     40.24 o 
   6  15   0      304.33      350.37     42.40 o 
   7  15   0       21.31        1.56     55.24 o 
   8  15   0       83.04       91.33     65.44 o 
   9  15   0       17.77       19.63     66.61 o 
  10  15   0      130.98      183.36     70.01 o 
   0  16   0      190.34      122.15     41.03 o 
   1  16   0       90.09      103.79     29.86 o 
   2  16   0      450.44      486.17     42.17 o 
   3  16   0       41.09       66.79     34.91 o 
   4  16   0       41.42      112.40     44.79 o 
   5  16   0       18.82       67.24     58.48 o 
   6  16   0      141.37      201.01     47.74 o 
   7  16   0      642.80      613.59     73.45 o 
   8  16   0       39.67       88.50     48.12 o 
   9  16   0        8.51       66.71     80.51 o 
   1  17   0       55.86       54.46     33.76 o 
   2  17   0      333.91      297.81     40.37 o 
   3  17   0      436.06      431.43     36.57 o 
   4  17   0      245.39      288.06     35.33 o 
   5  17   0      438.59      499.56    189.38 o 
   6  17   0      284.34      214.86     90.58 o 
   7  17   0      165.51      236.94     47.93 o 
   8  17   0      419.74      498.58     71.43 o 
   0  18   0      100.77       48.47     44.53 o 
   1  18   0      410.15      360.53     44.45 o 
   2  18   0      777.54      821.25     58.50 o 
   3  18   0       67.48       62.62     32.22 o 
   4  18   0      116.31       66.44     63.87 o 
   5  18   0      220.97      153.88     56.13 o 
   6  18   0      527.91      354.19    261.80 o 
   1  19   0      587.43      479.69     41.98 o 
   2  19   0       36.04       45.50     38.11 o 
   3  19   0      129.16       88.01     33.83 o 
   4  19   0      176.62      163.38     52.80 o 
   2   0   1      688.13     1316.65     16.10 o 
   3   0   1    64830.96    70981.13    372.99 o 
   4   0   1    25656.31    27444.94    268.12 o 
   5   0   1     2952.73     2495.69     59.07 o 
   6   0   1       15.72       46.02     18.52 o 
   7   0   1     4063.60     4221.08     42.99 o 
   8   0   1    14595.22    14165.36     74.92 o 
   9   0   1     8065.60     8611.85     67.35 o 
  10   0   1      579.77      497.12     36.36 o 
  11   0   1      121.43      107.92     34.63 o 
  12   0   1      431.32      473.51     42.22 o 
  13   0   1        4.22       16.06     35.73 o 
  14   0   1        9.24       20.10     41.15 o 
  15   0   1        2.78       11.06     43.97 o 
  16   0   1      770.77      776.95     44.62 o 
 -16   1   1      489.08      399.02     47.42 o 
 -15   1   1        8.23       25.84     59.01 o 
 -14   1   1      307.23      257.66     40.92 o 
 -13   1   1      255.12      228.71     38.36 o 
 -12   1   1     2487.31     2357.50     50.82 o 
 -11   1   1     1299.62     1217.87     42.05 o 
 -10   1   1     6418.55     6124.32     63.84 o 
  -9   1   1    10593.79    11150.78    234.43 o 
  -8   1   1      122.38      136.49     27.92 o 
  -7   1   1      387.25      447.42     27.61 o 
  -6   1   1      576.67      452.47     22.71 o 
  -5   1   1     3200.84     3423.68     49.06 o 
  -4   1   1    12560.88    13639.76     74.17 o 
  -3   1   1    28007.33    31266.61    369.63 o 
   2   1   1    10140.50    11837.12    174.17 o 
   3   1   1    29358.58    32335.42    350.70 o 
   4   1   1    11352.96    12444.39     67.14 o 
   5   1   1     3670.97     3855.70     47.99 o 
   6   1   1      732.65      596.93     22.89 o 
   7   1   1      417.72      485.10     24.97 o 
   8   1   1      138.38      195.98     51.30 o 
   9   1   1    10514.67    11094.28    253.74 o 
  10   1   1     6388.41     6111.17     81.64 o 
  11   1   1     1658.01     1723.88     46.58 o 
  12   1   1     2087.94     2036.76     50.80 o 
  13   1   1      324.94      278.22     39.83 o 
  14   1   1      280.48      289.11     44.30 o 
  15   1   1        6.63       29.67     52.46 o 
  16   1   1      583.35      519.52     47.55 o 
 -16   2   1      403.62      469.22     52.06 o 
 -15   2   1      115.25      111.30     44.90 o 
 -14   2   1       30.31       30.82     41.57 o 
 -13   2   1     1104.29     1058.72     46.71 o 
 -12   2   1      619.96      693.22     41.20 o 
 -11   2   1      997.28     1124.27     43.68 o 
 -10   2   1     2167.07     1927.58     43.79 o 
  -9   2   1     6997.81     7418.01     64.91 o 
  -8   2   1     3209.70     3463.82     63.62 o 
  -7   2   1      463.86      654.61     41.84 o 
  -6   2   1     1337.40     1420.65     41.82 o 
  -5   2   1     4471.03     4960.51     53.19 o 
  -4   2   1    22340.36    24876.97    390.23 o 
  -3   2   1     3312.38     3015.72     35.14 o 
  -2   2   1    13751.42    14941.96   1408.03 o 
  -1   2   1    10129.82     9528.10    143.16 o 
   1   2   1     9945.32     9441.48    151.41 o 
   2   2   1    13596.47    16430.01    230.99 o 
   3   2   1     3232.34     3012.55     35.71 o 
   4   2   1    22636.65    25932.37    378.76 o 
   5   2   1     4069.52     4583.48     51.18 o 
   6   2   1     1510.40     1633.74     41.16 o 
   7   2   1      486.16      702.73     39.89 o 
   8   2   1     3069.58     3218.79    183.22 o 
   9   2   1     6997.61     7366.52    255.03 o 
  10   2   1     2254.38     2039.33     54.35 o 
  11   2   1      937.92     1024.84     43.67 o 
  12   2   1      805.73      891.63     45.48 o 
  13   2   1      947.23      862.82     54.10 o 
  14   2   1       45.11       48.25     41.25 o 
  15   2   1      125.76      171.93     43.07 o 
  16   2   1      362.05      359.26     47.76 o 
 -16   3   1        1.15        9.28     46.48 o 
 -15   3   1      287.93      247.45     46.30 o 
 -14   3   1      353.33      350.78     39.92 o 
 -13   3   1      598.99      690.90     44.09 o 
 -12   3   1      135.12      131.19     38.51 o 
 -11   3   1     1306.72     1287.25     46.66 o 
 -10   3   1     4152.84     3791.26     53.73 o 
  -9   3   1     3843.22     4090.85     72.45 o 
  -8   3   1      196.86      177.96     43.75 o 
  -7   3   1     3679.82     4051.84     63.84 o 
  -6   3   1      699.17      843.86     36.48 o 
  -5   3   1     3383.51     3976.58     52.88 o 
  -4   3   1    11712.36    12957.19     77.48 o 
  -3   3   1     6169.49     5859.63     33.60 o 
  -2   3   1    35154.74    40388.81    762.63 o 
  -1   3   1     1331.07     1091.85     28.20 o 
   0   3   1     8841.59     8389.98    174.46 o 
   1   3   1     1465.41     1167.31     21.18 o 
   2   3   1    34444.21    39443.62    222.90 o 
   3   3   1     5890.13     5515.65     46.56 o 
   4   3   1    11790.04    13232.83     76.94 o 
   5   3   1     3274.31     3946.78     51.28 o 
   6   3   1      615.05      709.93     36.92 o 
   7   3   1     3647.96     3946.70     59.20 o 
   8   3   1      164.39      165.35     38.70 o 
   9   3   1     3674.77     3889.22     70.15 o 
  10   3   1     4317.47     4390.96    333.98 o 
  11   3   1     1460.95     1557.79     46.44 o 
  12   3   1      213.60      172.89     39.14 o 
  13   3   1      600.53      673.81     57.58 o 
  14   3   1      345.94      346.09     43.98 o 
  15   3   1      281.25      264.73     41.34 o 
  16   3   1        2.40       18.37     38.22 o 
 -16   4   1        8.24       12.92     61.36 o 
 -15   4   1      131.09      204.82     46.85 o 
 -14   4   1      465.93      431.71     44.99 o 
 -13   4   1      578.03      614.88     43.49 o 
 -12   4   1      721.99      668.84     43.73 o 
 -11   4   1      994.30      999.64     63.68 o 
 -10   4   1     1824.13     1559.00     60.16 o 
  -9   4   1     1008.37      999.24     56.99 o 
  -8   4   1     1015.21     1019.34     52.64 o 
  -7   4   1     2978.49     2693.61     54.34 o 
  -6   4   1    10741.64    11099.46     89.84 o 
  -5   4   1    13638.93    14093.05     93.03 o 
  -4   4   1    13401.79    14123.97    148.39 o 
  -3   4   1     1673.88     1634.58     22.39 o 
  -2   4   1     5380.06     5910.00     31.74 o 
  -1   4   1    21788.91    22887.70    227.77 o 
   0   4   1     2375.27     1866.77     33.88 o 
   1   4   1    21866.36    23337.89    334.52 o 
   2   4   1     5242.65     5743.59    117.45 o 
   3   4   1     1401.71     1333.74     15.01 o 
   4   4   1    13014.13    13979.98    305.04 o 
   5   4   1    13105.06    13612.86     87.30 o 
   6   4   1    10596.71    11112.70     86.63 o 
   7   4   1     2922.27     2627.93     54.35 o 
   8   4   1      954.43      903.05     43.35 o 
   9   4   1     1011.85     1019.88     49.07 o 
  10   4   1     1701.34     1522.38     60.89 o 
  11   4   1     1333.06     1370.30     45.55 o 
  12   4   1      764.08      727.19     66.36 o 
  13   4   1      563.64      681.90     66.75 o 
  14   4   1      443.60      449.40     43.15 o 
  15   4   1      132.42      181.00     44.39 o 
  16   4   1        1.10      -12.02     61.83 o 
 -16   5   1       33.47        9.35     44.85 o 
 -15   5   1      318.16      343.73     47.05 o 
 -14   5   1      336.98      397.83     45.20 o 
 -13   5   1      802.19      910.91     44.21 o 
 -12   5   1      237.34      200.98     52.70 o 
 -11   5   1      120.68      109.76     56.08 o 
 -10   5   1     1580.91     1447.17     63.29 o 
  -9   5   1     1959.02     2135.49     66.72 o 
  -8   5   1      253.17      249.76     40.89 o 
  -7   5   1     1703.49     1850.13     50.55 o 
  -6   5   1     6378.02     6436.58     73.01 o 
  -5   5   1     5823.60     6401.09     94.23 o 
  -4   5   1    18501.70    19879.48     98.41 o 
  -3   5   1     9170.16     9470.67     48.95 o 
  -2   5   1    11462.09    12589.06     75.64 o 
  -1   5   1     2077.83     1772.28     35.58 o 
   0   5   1    11371.89     8924.73   2323.86 o 
   1   5   1     2389.23     2075.38     38.56 o 
   2   5   1    11565.38    12020.65    153.91 o 
   3   5   1     8941.73     9171.10    121.87 o 
   4   5   1    18428.41    19974.63    197.02 o 
   5   5   1     5756.17     6232.94     27.34 o 
   6   5   1     6563.54     6704.07     72.99 o 
   7   5   1     1715.01     1877.94     49.22 o 
   8   5   1      261.54      256.10     38.59 o 
   9   5   1     1791.06     2033.45     62.25 o 
  10   5   1     1630.20     1562.37     63.51 o 
  11   5   1      232.48      195.23     51.96 o 
  12   5   1      349.97      280.89     59.26 o 
  13   5   1      759.95      936.57     49.04 o 
  14   5   1      316.12      352.03     59.62 o 
  15   5   1      325.54      334.90     43.74 o 
  16   5   1       15.23       46.37     44.58 o 
 -16   6   1       82.63       44.73     47.90 o 
 -15   6   1      234.83      241.64     46.20 o 
 -14   6   1      362.36      411.81     41.80 o 
 -13   6   1      884.83      866.54     62.27 o 
 -12   6   1      225.61      216.78     58.51 o 
 -11   6   1     1243.56     1404.32     69.10 o 
 -10   6   1     1314.70     1286.45     65.57 o 
  -9   6   1     1086.43     1157.41     58.69 o 
  -8   6   1      655.66      685.76     53.36 o 
  -7   6   1     1387.75     1345.39     52.28 o 
  -6   6   1     9358.58     9077.21     88.39 o 
  -5   6   1     3446.89     2726.66    120.81 o 
  -4   6   1     7190.54     6574.11     39.49 o 
  -3   6   1     4971.97     4591.06     34.36 o 
  -2   6   1     4459.02     4594.59     35.66 o 
  -1   6   1    23682.52    27032.60    569.59 o 
   0   6   1     1314.86      892.74    313.70 o 
   1   6   1    23881.19    27436.61    437.78 o 
   2   6   1     4752.03     4991.19    126.90 o 
   3   6   1     4773.93     4314.46     86.72 o 
   4   6   1     6573.29     5876.14     52.76 o 
   5   6   1     3650.86     3296.53     40.61 o 
   6   6   1     9286.08     9161.25     86.38 o 
   7   6   1     1411.60     1386.79     46.74 o 
   8   6   1      598.16      577.80     48.88 o 
   9   6   1      946.24      937.81     55.89 o 
  10   6   1     1179.83     1025.46     58.39 o 
  11   6   1     1576.18     1776.59     70.10 o 
  12   6   1      318.74      318.76     54.10 o 
  13   6   1      838.64      927.85     69.13 o 
  14   6   1      341.69      362.95     47.36 o 
  15   6   1      222.29      259.39     45.53 o 
  16   6   1      108.38       84.37     43.71 o 
 -15   7   1      262.42      336.37     48.81 o 
 -14   7   1      427.80      418.91     67.46 o 
 -13   7   1     1304.46     1282.54     70.09 o 
 -12   7   1      939.00      980.46     68.32 o 
 -11   7   1      462.22      543.89     55.52 o 
 -10   7   1      904.66      914.19     56.84 o 
  -9   7   1     2080.55     2321.80     70.77 o 
  -8   7   1      184.82      192.56     50.03 o 
  -7   7   1     1780.38     1726.15     54.76 o 
  -6   7   1      619.02      577.02     18.54 o 
  -5   7   1     2145.96     2378.80     55.09 o 
  -4   7   1     2216.99     2005.38     27.53 o 
  -3   7   1      917.71      856.62     22.68 o 
  -2   7   1     1570.77     1352.25     25.69 o 
  -1   7   1     3522.82     3912.46     37.46 o 
   0   7   1       69.98       33.85     26.06 o 
   1   7   1     3579.17     3225.24   1649.31 o 
   2   7   1     1705.45     1482.72     25.59 o 
   3   7   1     1252.53     1186.11     51.50 o 
   4   7   1     2330.13     2073.81     39.20 o 
   5   7   1     1806.41     1983.63     22.88 o 
   6   7   1      594.00      519.79     33.98 o 
   7   7   1     1697.79     1744.48     55.70 o 
   8   7   1      144.61      175.50     48.44 o 
   9   7   1     1901.34     2042.13     66.55 o 
  10   7   1      909.18      854.78     54.73 o 
  11   7   1      601.58      624.74     58.48 o 
  12   7   1      960.20      940.14     59.87 o 
  13   7   1     1326.71     1398.23     75.93 o 
  14   7   1      419.93      388.53     47.11 o 
  15   7   1      274.42      277.00     44.53 o 
 -15   8   1      106.05      169.19     43.87 o 
 -14   8   1      169.04      186.25     66.95 o 
 -13   8   1     1694.43     1850.14     82.83 o 
 -12   8   1     1127.16     1030.87     68.88 o 
 -11   8   1      486.03      493.18     55.44 o 
 -10   8   1     1049.30     1013.92     65.09 o 
  -9   8   1      825.80      749.95     56.01 o 
  -8   8   1      678.40      674.77     51.05 o 
  -7   8   1      507.42      562.96     20.15 o 
  -6   8   1     1517.66     1451.60     25.60 o 
  -5   8   1     4493.58     4326.69     38.18 o 
  -4   8   1     1729.62     1373.32     26.38 o 
  -3   8   1     1847.55     1881.24     30.08 o 
  -2   8   1     1781.14     1974.48     34.16 o 
  -1   8   1       26.12       27.15     20.56 o 
   0   8   1     1778.32     1649.30    207.89 o 
   1   8   1       56.12       70.42     38.24 o 
   2   8   1     2049.41     2276.22     56.92 o 
   3   8   1     1657.36     1648.17     66.63 o 
   4   8   1     1667.13     1343.04     24.91 o 
   5   8   1     4136.12     3878.13     52.90 o 
   6   8   1     1385.79     1288.38     27.80 o 
   7   8   1      522.61      532.73     46.72 o 
   8   8   1      675.48      715.45     52.58 o 
   9   8   1      751.32      657.51     51.22 o 
  10   8   1     1040.56     1063.65     62.80 o 
  11   8   1      544.07      446.84     53.57 o 
  12   8   1     1256.65     1156.57     62.75 o 
  13   8   1     1629.09     1696.03     79.54 o 
  14   8   1      148.06      162.93     53.47 o 
  15   8   1       94.37      137.17     42.79 o 
 -15   9   1      182.21      192.33     73.80 o 
 -14   9   1       68.35       53.44     62.15 o 
 -13   9   1      180.90      162.38     63.23 o 
 -12   9   1     1183.37     1141.72     66.25 o 
 -11   9   1      911.84      935.54     61.52 o 
 -10   9   1     1102.96     1156.28     68.85 o 
  -9   9   1      491.37      533.78     54.68 o 
  -8   9   1     1357.49     1316.06     64.28 o 
  -7   9   1      403.33      388.94     19.47 o 
  -6   9   1      111.83      102.01     19.07 o 
  -5   9   1      403.07      501.94     23.52 o 
  -4   9   1     5197.00     5382.63     45.42 o 
  -3   9   1     2767.27     3074.68     38.12 o 
  -2   9   1      265.47      230.98     25.61 o 
  -1   9   1      239.92      216.79     52.35 o 
   0   9   1     1435.55     1397.65    518.06 o 
   1   9   1      260.98      291.00     26.45 o 
   2   9   1      407.56      331.05     24.90 o 
   3   9   1     2660.86     2790.71     35.12 o 
   4   9   1     5127.70     5242.66     43.23 o 
   5   9   1      499.73      599.95     21.78 o 
   6   9   1       65.43       50.40     15.10 o 
   7   9   1      402.18      388.58     24.70 o 
   8   9   1     1273.12     1321.51     61.52 o 
   9   9   1      428.09      482.64     57.26 o 
  10   9   1     1076.86     1186.31     66.03 o 
  11   9   1     1008.84     1039.72     60.24 o 
  12   9   1     1145.47     1123.92     65.19 o 
  13   9   1      179.87      185.95     56.40 o 
  14   9   1       60.86       83.19     65.99 o 
  15   9   1      196.89      234.47     70.30 o 
 -14  10   1       10.02       20.41     63.45 o 
 -13  10   1      905.15      972.17     73.25 o 
 -12  10   1      330.83      353.34     69.27 o 
 -11  10   1      469.21      440.77     64.75 o 
 -10  10   1      774.84      699.40     63.06 o 
  -9  10   1     1204.90     1211.30     62.44 o 
  -8  10   1      566.10      557.66     60.40 o 
  -7  10   1     1105.80     1072.99     26.24 o 
  -6  10   1       78.34       84.18     21.13 o 
  -5  10   1      511.77      529.60     25.23 o 
  -4  10   1     1137.31      996.52     29.53 o 
  -3  10   1     1144.34     1260.06     33.49 o 
  -2  10   1      457.83      416.12     25.91 o 
  -1  10   1      368.90      743.12     43.01 o 
   0  10   1      261.09      271.64     45.72 o 
   1  10   1      322.40      344.19     38.22 o 
   2  10   1      508.07      610.65     29.42 o 
   3  10   1     1055.62     1152.46     47.89 o 
   4  10   1     1087.19      953.58     28.29 o 
   5  10   1      522.34      512.16     22.45 o 
   6  10   1       87.11       88.27     18.35 o 
   7  10   1     1097.79     1091.79     23.23 o 
   8  10   1      552.79      510.05     55.59 o 
   9  10   1     1091.82     1159.94     65.75 o 
  10  10   1      751.64      708.26     64.18 o 
  11  10   1      602.38      553.48     60.89 o 
  12  10   1      372.62      341.37     66.74 o 
  13  10   1      870.24      889.71     70.63 o 
  14  10   1       14.73       42.03     56.21 o 
 -14  11   1       89.88       79.26     72.72 o 
 -13  11   1      185.68      181.77     64.36 o 
 -12  11   1      553.45      601.45     63.66 o 
 -11  11   1      290.12      298.94     66.98 o 
 -10  11   1      106.53       75.83     55.05 o 
  -9  11   1      445.68      446.26     61.33 o 
  -8  11   1     1820.60     1663.14     66.82 o 
  -7  11   1     1021.36     1010.93     29.27 o 
  -6  11   1      729.87      709.94     30.03 o 
  -5  11   1       52.11       78.04     24.62 o 
  -4  11   1      884.58      924.87     30.96 o 
  -3  11   1      134.66      131.56     27.61 o 
  -2  11   1       39.10       42.55     34.60 o 
  -1  11   1      127.81       50.44     33.63 o 
   0  11   1      418.10      495.78     74.52 o 
   1  11   1      167.17      136.30     26.29 o 
   2  11   1       62.87      116.56     26.76 o 
   3  11   1      121.59      148.61     24.04 o 
   4  11   1      923.27      830.50     49.31 o 
   5  11   1       89.81      116.99     21.82 o 
   6  11   1      621.17      561.12     23.96 o 
   7  11   1     1041.92     1103.55     64.58 o 
   8  11   1     1757.15     1760.15     72.00 o 
   9  11   1      420.12      406.08     55.53 o 
  10  11   1      141.73      148.29     52.94 o 
  11  11   1      288.00      284.20     65.87 o 
  12  11   1      575.08      605.79     64.94 o 
  13  11   1      220.07      173.27     61.44 o 
 -13  12   1      511.39      540.95     76.12 o 
 -12  12   1      267.09      321.35     72.55 o 
 -11  12   1      266.44      330.06     63.89 o 
 -10  12   1      125.86      116.69     63.79 o 
  -9  12   1      278.13      299.74     63.48 o 
  -8  12   1      344.86      266.33     64.52 o 
  -7  12   1      565.61      458.24     61.81 o 
  -6  12   1      410.97      498.26     28.61 o 
  -5  12   1      612.86      638.57     29.83 o 
  -4  12   1      689.65      743.13     31.84 o 
  -3  12   1      429.44      500.79     31.74 o 
  -2  12   1      116.99       61.47     39.30 o 
  -1  12   1      421.20      399.63     81.12 o 
   0  12   1      782.79      833.08     38.70 o 
   1  12   1      425.96      411.11     61.58 o 
   2  12   1      191.95      248.31     33.43 o 
   3  12   1      427.77      542.25     66.46 o 
   4  12   1      759.62      751.40     31.22 o 
   5  12   1      569.83      569.08     28.47 o 
   6  12   1      474.71      509.43     25.50 o 
   7  12   1      551.88      484.89     54.77 o 
   8  12   1      379.62      307.45     52.05 o 
   9  12   1      224.38      206.22     60.59 o 
  10  12   1      111.97      127.22     61.61 o 
  11  12   1      363.14      277.06     53.28 o 
  12  12   1      272.80      369.90     67.60 o 
  13  12   1      427.87      470.06     73.44 o 
 -12  13   1      286.90      351.44     67.96 o 
 -11  13   1      286.03      328.54     59.58 o 
 -10  13   1      188.08      238.22     66.19 o 
  -9  13   1       78.17       49.05     63.98 o 
  -8  13   1       94.25      115.43     55.59 o 
  -7  13   1       73.11       47.90     61.41 o 
  -6  13   1      180.21      170.50     27.65 o 
  -5  13   1      548.48      554.47     32.59 o 
  -4  13   1     1945.64     1968.01     70.25 o 
  -3  13   1      846.03      763.83    276.13 o 
  -2  13   1       34.92       32.92     76.68 o 
  -1  13   1      152.04      112.72     27.73 o 
   0  13   1        0.00        7.11     26.14 o 
   1  13   1      190.52      158.75     28.61 o 
   2  13   1       74.22       50.75     31.54 o 
   3  13   1      791.53      760.57     48.94 o 
   4  13   1     1862.05     1975.63     58.23 o 
   5  13   1      691.49      700.80     58.33 o 
   6  13   1      125.05      120.83     54.80 o 
   7  13   1       85.64       61.67     50.27 o 
   8  13   1       72.49       44.05     58.93 o 
   9  13   1       55.53       61.23     50.32 o 
  10  13   1      260.11      298.80     54.97 o 
  11  13   1      279.45      301.22     66.08 o 
  12  13   1      250.58      283.92     58.11 o 
 -11  14   1      198.40      225.78     67.95 o 
 -10  14   1       61.75       84.26     57.83 o 
  -9  14   1       48.74       -2.54     60.04 o 
  -8  14   1      120.56      120.49     53.65 o 
  -7  14   1      273.42      295.03     66.31 o 
  -6  14   1      874.13      867.16     56.96 o 
  -5  14   1     1511.48     1500.72     39.96 o 
  -4  14   1     1633.22     1582.72    460.00 o 
  -3  14   1     1390.38     1290.13    532.51 o 
  -2  14   1      714.32      720.30     43.59 o 
  -1  14   1       26.19       20.33     27.27 o 
   0  14   1       73.84       70.30     28.02 o 
   1  14   1       21.36       27.51     27.11 o 
   2  14   1      679.52      681.31     38.34 o 
   3  14   1     1453.91     1409.91     46.71 o 
   4  14   1     1627.06     1672.20     71.13 o 
   5  14   1     1452.27     1517.35     52.80 o 
   6  14   1      929.41      925.86     45.62 o 
   7  14   1      268.33      341.34     60.67 o 
   8  14   1      110.78      104.62     62.73 o 
   9  14   1       82.43       72.39     57.47 o 
  10  14   1       31.47       38.11     59.06 o 
  11  14   1      252.16      295.72     45.27 o 
 -10  15   1       99.21       98.18     57.73 o 
  -9  15   1       27.93       24.86     61.36 o 
  -8  15   1       44.94       67.52     53.24 o 
  -7  15   1      245.87      198.86     67.43 o 
  -6  15   1     1623.81     1646.82     76.31 o 
  -5  15   1     1516.81     1535.88     41.81 o 
  -4  15   1     2510.27     2457.25   1268.83 o 
  -3  15   1     2256.31     2453.07     71.07 o 
  -2  15   1     1259.38     1162.02     60.97 o 
  -1  15   1      290.33      232.75     36.72 o 
   0  15   1        0.52        3.83     30.06 o 
   1  15   1      251.97      217.35     30.99 o 
   2  15   1     1371.73     1197.63     81.91 o 
   3  15   1     2161.00     2316.02    127.49 o 
   4  15   1     2504.26     2585.64     48.88 o 
   5  15   1     1498.57     1546.13     84.52 o 
   6  15   1     1576.47     1621.41     81.45 o 
   7  15   1      230.45      252.51     40.19 o 
   8  15   1       55.90       77.59     48.93 o 
   9  15   1       14.29       51.73     45.58 o 
  10  15   1      154.44      218.75     48.76 o 
  -9  16   1       15.82       -3.29     68.31 o 
  -8  16   1       11.86       66.49     62.92 o 
  -7  16   1      144.04      168.67     61.11 o 
  -6  16   1      268.17      326.90     63.85 o 
  -5  16   1     1740.11     1756.91     75.29 o 
  -4  16   1     2201.00     2432.27    120.48 o 
  -3  16   1     1962.53     2145.66     50.93 o 
  -2  16   1      545.45      644.59     65.45 o 
  -1  16   1      134.45      102.23     36.58 o 
   0  16   1       67.51       32.85     31.24 o 
   1  16   1      166.03      113.77     29.39 o 
   2  16   1      493.45      487.69     41.11 o 
   3  16   1     2069.85     2064.06     48.12 o 
   4  16   1     2123.36     2365.67     89.88 o 
   5  16   1     1770.77     1583.69    798.89 o 
   6  16   1      275.08      396.27     75.80 o 
   7  16   1      146.68      171.43     49.52 o 
   8  16   1       13.05       26.17     44.42 o 
   9  16   1        7.11       37.73     41.87 o 
  -8  17   1       90.45      176.01     53.23 o 
  -7  17   1       73.22      154.19     49.82 o 
  -6  17   1       36.66       59.19     53.16 o 
  -5  17   1      576.90      576.17     57.81 o 
  -4  17   1      911.70      905.93     44.44 o 
  -3  17   1     1007.29     1102.18     46.13 o 
  -2  17   1      376.69      380.12     62.16 o 
  -1  17   1        1.17       94.67     65.49 o 
   0  17   1       28.48        8.70     28.18 o 
   1  17   1        0.10       -0.87     39.56 o 
   2  17   1      450.05      436.51     42.98 o 
   3  17   1      907.89      941.82     57.34 o 
   4  17   1      923.70      737.35    404.54 o 
   5  17   1      608.48      442.99    285.02 o 
   6  17   1       50.91       53.32     52.15 o 
   7  17   1       84.11      142.77     69.82 o 
   8  17   1       75.89       77.32     44.86 o 
  -6  18   1       70.18       98.13     83.95 o 
  -5  18   1       13.72       22.46     45.75 o 
  -4  18   1      401.88      387.79     55.51 o 
  -3  18   1      260.22      309.67     37.69 o 
  -2  18   1      120.62      144.85     38.00 o 
  -1  18   1       26.38       26.58     37.78 o 
   0  18   1       37.39       29.41     55.72 o 
   1  18   1       17.29       10.64     33.54 o 
   2  18   1      101.03       57.22     35.78 o 
   3  18   1      289.89      260.36     36.77 o 
   4  18   1      399.57      396.58     58.75 o 
   5  18   1        1.86       14.26     58.44 o 
   6  18   1       95.42      133.39     57.36 o 
  -4  19   1       40.01       44.46     44.50 o 
  -3  19   1      190.79      198.61     39.88 o 
  -2  19   1       91.63       75.62     35.24 o 
  -1  19   1       12.40       21.93     44.20 o 
   0  19   1       89.56       83.51     33.42 o 
   1  19   1       17.03        8.42     77.70 o 
   2  19   1       96.20       56.13     46.32 o 
   3  19   1      192.45      177.42     55.69 o 
   4  19   1       30.34       16.49     51.83 o 
   2   0   2     3824.14     3280.05     17.51 o 
   3   0   2      337.93      491.13     10.60 o 
   4   0   2    34115.26    38360.48    316.17 o 
   5   0   2    11280.92    12991.29     55.58 o 
   6   0   2      412.20      308.23     22.60 o 
   7   0   2    29994.95    31791.82    389.76 o 
   8   0   2       62.24       80.56     27.69 o 
   9   0   2    20303.75    20728.84     96.32 o 
  10   0   2      250.06      243.90     33.00 o 
  11   0   2       90.43      115.31     35.56 o 
  12   0   2     1778.74     1838.77     48.90 o 
  13   0   2       16.98       18.28     37.80 o 
  14   0   2      258.84      235.72     39.77 o 
  15   0   2      258.37      215.96     46.40 o 
  16   0   2       39.13       30.97     41.01 o 
 -16   1   2      407.83      476.52     47.85 o 
 -15   1   2      238.23      219.55     37.99 o 
 -14   1   2      759.88      819.67     45.07 o 
 -13   1   2      545.68      530.65     41.92 o 
 -12   1   2      877.17      829.96     41.83 o 
 -11   1   2     1357.28     1290.64     40.41 o 
 -10   1   2     2005.16     1910.87     41.73 o 
  -9   1   2     1825.02     1814.58     88.75 o 
  -8   1   2    18205.75    17633.10    168.85 o 
  -7   1   2     1079.16     1100.65     28.74 o 
  -6   1   2      187.61      178.09     31.29 o 
  -5   1   2     2666.56     3006.19     44.92 o 
  -4   1   2    56933.02    61732.59    603.80 o 
  -3   1   2     1159.57     1110.95     26.63 o 
  -2   1   2    41077.32    43604.26    384.42 o 
   2   1   2    42339.86    44389.72    476.62 o 
   3   1   2     1146.59     1092.38     22.24 o 
   4   1   2    57436.95    61575.28    545.60 o 
   5   1   2     2644.90     2860.64     43.05 o 
   6   1   2      157.44      163.15     20.57 o 
   7   1   2     1106.67     1121.03     28.76 o 
   8   1   2    18488.59    18000.07     83.29 o 
   9   1   2     1871.15     2002.49     42.42 o 
  10   1   2     2138.06     1999.88     45.18 o 
  11   1   2     1366.13     1361.60     43.11 o 
  12   1   2      732.14      712.36     39.80 o 
  13   1   2      505.19      464.85     42.35 o 
  14   1   2      695.13      801.66     49.12 o 
  15   1   2      235.97      220.16     40.56 o 
  16   1   2      389.26      481.40     61.64 o 
 -16   2   2      110.17       50.62     47.67 o 
 -15   2   2      247.72      229.49     46.44 o 
 -14   2   2      289.89      322.21     45.06 o 
 -13   2   2      497.12      428.53     42.60 o 
 -12   2   2      860.89      987.68     65.45 o 
 -11   2   2       65.65       32.17     37.10 o 
 -10   2   2     1101.98     1058.21     37.20 o 
  -9   2   2     9871.70    10051.23     71.62 o 
  -8   2   2      690.97      622.19     47.42 o 
  -7   2   2     6516.65     6807.29     74.66 o 
  -6   2   2       33.21       79.35     33.46 o 
  -5   2   2     5085.88     4655.33     55.34 o 
  -4   2   2    16039.02    16895.71    329.55 o 
  -3   2   2     9856.97    10935.22     62.50 o 
  -2   2   2     1686.42     1594.88     18.88 o 
  -1   2   2     5270.60     4974.59     37.36 o 
   0   2   2      219.74      240.17      6.11 o 
   1   2   2     5783.29     5329.10     98.88 o 
   2   2   2     1676.74     1621.51     75.34 o 
   3   2   2     9450.11    10512.29     54.62 o 
   4   2   2    16047.05    16829.50    297.48 o 
   5   2   2     5368.82     4792.98     52.49 o 
   6   2   2       23.79       35.20     30.61 o 
   7   2   2     6029.58     6354.43     68.34 o 
   8   2   2      751.90      684.17     53.63 o 
   9   2   2     9966.57    10083.86     71.31 o 
  10   2   2     1150.14     1049.81     38.50 o 
  11   2   2       64.46       43.29     34.67 o 
  12   2   2      833.93      959.24     60.79 o 
  13   2   2      511.44      488.37     42.87 o 
  14   2   2      262.84      276.66     43.64 o 
  15   2   2      233.06      215.24     43.42 o 
  16   2   2      116.34      126.00     41.18 o 
 -16   3   2      720.43      798.27     53.10 o 
 -15   3   2      108.75      111.48     43.71 o 
 -14   3   2     1153.62     1175.02     45.79 o 
 -13   3   2      241.49      225.75     42.64 o 
 -12   3   2     3413.79     3370.55     57.94 o 
 -11   3   2      117.03      144.13     36.53 o 
 -10   3   2      556.05      565.93     51.95 o 
  -9   3   2     1763.51     1787.87     58.17 o 
  -8   3   2     4384.13     3621.31     68.43 o 
  -7   3   2        8.67        6.51     38.20 o 
  -6   3   2     4895.78     5330.14     64.37 o 
  -5   3   2       47.97      113.06     30.57 o 
  -4   3   2     2450.59     2634.29     44.23 o 
  -3   3   2     1394.17     1692.67     22.16 o 
  -2   3   2     1943.44     2218.96     32.51 o 
  -1   3   2     3082.70     2973.11     58.20 o 
   0   3   2     5552.98     6601.19     43.44 o 
   1   3   2     3226.25     2998.03     40.59 o 
   2   3   2     1505.01     1696.74     20.86 o 
   3   3   2     1368.55     1671.45     29.91 o 
   4   3   2     2299.75     2555.15     40.77 o 
   5   3   2       37.55       49.48     31.15 o 
   6   3   2     3979.93     4402.59     57.65 o 
   7   3   2        8.22       31.41     34.07 o 
   8   3   2     4005.99     3357.14     60.19 o 
   9   3   2     1770.12     1897.85     57.91 o 
  10   3   2      677.82      681.79     38.81 o 
  11   3   2      118.68      105.37     36.03 o 
  12   3   2     3685.12     3832.72     59.49 o 
  13   3   2      229.78      245.36     43.22 o 
  14   3   2     1143.50     1235.38     99.92 o 
  15   3   2       96.65       97.54     41.96 o 
  16   3   2      660.21      744.05     51.92 o 
 -16   4   2       23.30       13.05     43.18 o 
 -15   4   2     1083.17     1183.63     53.86 o 
 -14   4   2      520.62      652.66     47.98 o 
 -13   4   2     2506.90     2555.11    122.20 o 
 -12   4   2      108.83      122.39     39.62 o 
 -11   4   2      888.20      750.36     62.19 o 
 -10   4   2      359.87      321.65     48.83 o 
  -9   4   2     1109.85     1263.25     59.96 o 
  -7   4   2     3880.19     3797.85     63.48 o 
  -6   4   2      331.62      480.44     37.26 o 
  -5   4   2     1363.98     1323.33     42.98 o 
  -4   4   2     2982.33     3187.86     58.87 o 
  -3   4   2     3003.42     3011.66     27.06 o 
  -2   4   2      787.87      703.84     17.15 o 
  -1   4   2      805.80     1016.54     62.52 o 
   0   4   2      179.14      144.15     15.31 o 
   1   4   2     1029.32     1245.02     44.91 o 
   2   4   2      754.03      663.17     20.44 o 
   3   4   2     2962.00     2873.68     39.07 o 
   4   4   2     2948.74     3139.25     45.36 o 
   5   4   2     1218.19     1151.36     38.79 o 
   6   4   2      317.78      447.24     34.95 o 
   7   4   2     3454.50     3361.71     59.02 o 
   9   4   2     1202.87     1364.42     55.23 o 
  10   4   2      363.60      378.88     48.00 o 
  11   4   2      897.99      727.21     41.33 o 
  12   4   2       96.63      114.86     40.61 o 
  13   4   2     2681.07     2773.09     71.54 o 
  14   4   2      498.80      580.12     46.69 o 
  15   4   2      981.72      980.04     47.37 o 
  16   4   2       21.29       30.68     71.76 o 
 -16   5   2      757.72      828.11     49.69 o 
 -15   5   2      124.19      132.19     46.58 o 
 -14   5   2     2332.89     2399.75     60.50 o 
 -13   5   2       95.28      128.97     40.26 o 
 -12   5   2     2799.34     2830.91     79.72 o 
 -11   5   2      122.25      153.94     55.94 o 
 -10   5   2     1494.48     1538.01     66.78 o 
  -9   5   2      169.37      137.71     52.83 o 
  -8   5   2     4201.07     3825.95     70.08 o 
  -7   5   2      994.11      808.44     45.23 o 
  -6   5   2     1095.45     1014.90     46.94 o 
  -5   5   2      441.40      373.00     17.18 o 
  -4   5   2     3675.16     4417.83     33.07 o 
  -3   5   2     1422.69     1546.34     55.35 o 
  -2   5   2     2272.43     2230.76     45.98 o 
  -1   5   2      226.58      253.42     19.07 o 
   0   5   2    12992.37    13192.90    249.28 o 
   1   5   2      225.40      262.81     10.36 o 
   2   5   2     2743.81     2651.45     30.76 o 
   3   5   2     1414.73     1462.98     18.37 o 
   4   5   2     3805.39     4369.53     63.49 o 
   5   5   2      419.80      377.16     35.11 o 
   6   5   2     1071.38      971.02     40.92 o 
   7   5   2      935.31      761.87     38.99 o 
   8   5   2     4003.32     3738.88     67.32 o 
   9   5   2      171.56      163.60     40.10 o 
  10   5   2     1653.93     1650.13     56.99 o 
  11   5   2      133.27      130.52     52.42 o 
  12   5   2     2869.67     2909.16     56.76 o 
  13   5   2       85.01       87.21     39.09 o 
  14   5   2     2272.36     2160.22     55.81 o 
  15   5   2      110.09      114.26     46.67 o 
  16   5   2      681.05      724.85     50.15 o 
 -16   6   2       37.84       18.58     49.52 o 
 -15   6   2     1002.31     1110.96     53.99 o 
 -14   6   2       76.34      103.60     40.47 o 
 -13   6   2     2325.78     2409.10     80.27 o 
 -12   6   2      484.52      443.33     56.09 o 
 -11   6   2      722.05      717.26     65.37 o 
 -10   6   2       70.02       63.58     54.26 o 
  -9   6   2      607.75      735.60     58.17 o 
  -8   6   2      450.49      544.64     48.17 o 
  -7   6   2     2920.32     2912.19     64.84 o 
  -6   6   2      343.73      338.55     22.46 o 
  -5   6   2     3057.71     2873.95     61.57 o 
  -4   6   2      226.07      235.99     19.24 o 
  -3   6   2     1425.47     1510.81     25.28 o 
  -2   6   2      345.57      293.69     21.87 o 
  -1   6   2     3747.22     3917.35     21.67 o 
   0   6   2      530.84      443.07     32.06 o 
   1   6   2     3954.88     4028.62     22.70 o 
   2   6   2      309.97      255.50     55.96 o 
   3   6   2     1396.14     1419.18     21.39 o 
   4   6   2      213.02      187.79     12.51 o 
   5   6   2     3302.71     3038.36     71.21 o 
   6   6   2      320.10      298.80     38.89 o 
   7   6   2     2462.09     2248.64     53.44 o 
   8   6   2      418.93      533.16     45.04 o 
   9   6   2      774.72      855.07     52.28 o 
  10   6   2       80.68       67.02     44.84 o 
  11   6   2      706.65      675.28     52.17 o 
  12   6   2      488.64      484.02     59.38 o 
  13   6   2     2516.35     2598.05     58.44 o 
  14   6   2       63.19       69.91     41.00 o 
  15   6   2      892.23     1033.37     51.53 o 
  16   6   2       42.19       36.22     47.63 o 
 -15   7   2       65.54       68.90     45.57 o 
 -14   7   2     1191.37     1182.32     80.41 o 
 -13   7   2      263.07      299.84     67.42 o 
 -12   7   2      784.25      666.91     59.42 o 
 -11   7   2      834.17      878.76     65.76 o 
 -10   7   2     2010.87     1978.31     72.56 o 
  -9   7   2      137.01      172.89     48.75 o 
  -8   7   2     4134.25     4098.30     76.71 o 
  -7   7   2      532.71      537.49     51.35 o 
  -6   7   2     1993.28     2058.56     72.33 o 
  -5   7   2     2693.90     2717.54     54.53 o 
  -4   7   2     2346.32     2358.82     30.58 o 
  -3   7   2      979.37     1034.86     25.47 o 
  -2   7   2     5314.25     5952.74     43.85 o 
  -1   7   2      515.24      530.06     35.56 o 
   0   7   2     3788.41     3105.57   1128.14 o 
   1   7   2      478.70      492.84     10.03 o 
   2   7   2     6055.74     6697.26     48.95 o 
   3   7   2      964.16      941.93     30.79 o 
   4   7   2     2477.74     2385.60     57.39 o 
   5   7   2     2642.44     2560.81     39.42 o 
   6   7   2     1827.64     1758.45    103.35 o 
   7   7   2      484.45      402.27     43.78 o 
   8   7   2     3911.04     4116.78     73.61 o 
   9   7   2      146.02      163.76     45.76 o 
  10   7   2     2224.55     2319.01     71.15 o 
  11   7   2      801.17      915.18     61.75 o 
  12   7   2      884.04      750.37     64.53 o 
  13   7   2      275.28      259.21     54.82 o 
  14   7   2     1121.99     1064.49     50.24 o 
  15   7   2       77.10       81.45     42.91 o 
 -15   8   2      538.53      597.64     62.84 o 
 -14   8   2      100.88      130.96     58.37 o 
 -13   8   2      316.00      436.13     70.67 o 
 -12   8   2      534.59      486.80     59.71 o 
 -11   8   2      101.85       94.44     58.55 o 
 -10   8   2      117.48      187.72     52.56 o 
  -9   8   2     1776.82     1863.00     71.93 o 
  -8   8   2      341.98      311.49     54.87 o 
  -7   8   2     2850.09     2928.83     44.36 o 
  -6   8   2      661.85      845.85     60.55 o 
  -5   8   2     3870.50     4012.17     75.63 o 
  -4   8   2      994.01      924.15     25.56 o 
  -3   8   2     3758.89     4096.67     42.59 o 
  -2   8   2      944.50     1166.46     33.81 o 
  -1   8   2     6121.41     6410.51     87.40 o 
   0   8   2      262.98      222.13    105.00 o 
   1   8   2     7012.28     6847.50    245.84 o 
   2   8   2      975.62     1182.61     30.50 o 
   3   8   2     3587.60     3928.07     34.66 o 
   4   8   2      962.73      865.04     22.10 o 
   5   8   2     3857.24     3895.19     98.71 o 
   6   8   2      643.03      784.54     16.00 o 
   7   8   2     2421.68     2510.89     62.03 o 
   8   8   2      324.68      285.44     45.85 o 
   9   8   2     2098.82     2147.95     64.19 o 
  10   8   2      100.36      115.68     46.57 o 
  11   8   2       99.62      145.35     56.37 o 
  12   8   2      543.04      443.71     62.60 o 
  13   8   2      374.92      435.62     55.49 o 
  14   8   2      101.75       72.74     62.80 o 
  15   8   2      462.20      605.12     51.97 o 
 -14   9   2      458.66      408.07     73.85 o 
 -13   9   2      104.78      109.59     54.86 o 
 -12   9   2      467.59      439.28     69.65 o 
 -11   9   2      525.75      506.35     66.75 o 
 -10   9   2      861.63      881.62     60.60 o 
  -9   9   2      401.50      463.83     60.89 o 
  -8   9   2     2708.52     2848.91     74.89 o 
  -7   9   2      354.26      324.59     26.71 o 
  -6   9   2     3256.29     3171.55     42.53 o 
  -5   9   2      253.68      272.69     23.32 o 
  -4   9   2     2126.22     2126.40     34.60 o 
  -3   9   2     2420.38     2318.83     49.54 o 
  -2   9   2     8602.70     7823.39    192.88 o 
  -1   9   2      224.48      180.55     34.31 o 
   0   9   2     4355.42     2849.80    871.94 o 
   1   9   2      227.86      169.90     92.02 o 
   2   9   2     8574.59     7499.76    219.34 o 
   3   9   2     2421.63     2315.52     49.47 o 
   4   9   2     2187.59     2071.55     30.71 o 
   5   9   2      231.37      229.40     18.28 o 
   6   9   2     3080.27     3017.62    102.62 o 
   7   9   2      341.60      281.13     12.15 o 
   8   9   2     2602.01     2728.91     71.21 o 
   9   9   2      406.38      461.89     52.95 o 
  10   9   2      956.64     1007.03     61.42 o 
  11   9   2      547.72      575.76     60.80 o 
  12   9   2      549.38      594.75     67.00 o 
  13   9   2      113.19       84.57     59.70 o 
  14   9   2      411.82      426.82     63.70 o 
 -14  10   2      164.60      117.73     58.73 o 
 -13  10   2       95.42       79.36     68.97 o 
 -12  10   2      842.46      779.91     71.92 o 
 -11  10   2     1085.10     1055.97     74.20 o 
 -10  10   2      107.11       73.87     57.05 o 
  -9  10   2      923.46      979.73     68.95 o 
  -8  10   2       67.96       54.77     20.11 o 
  -7  10   2     3094.31     3141.45     39.61 o 
  -6  10   2      143.73      184.35     23.13 o 
  -5  10   2      591.53      565.91     27.85 o 
  -4  10   2     1458.33     1329.56     32.71 o 
  -3  10   2     3466.75     3626.57     44.86 o 
  -2  10   2       98.61       94.09     15.70 o 
  -1  10   2     9062.98     7454.54   2182.15 o 
   0  10   2      476.36      392.78    171.70 o 
   1  10   2     9014.85     7344.18   3989.79 o 
   2  10   2       88.80       88.83     13.09 o 
   3  10   2     3290.77     3433.23     48.17 o 
   4  10   2     1471.39     1397.83     27.84 o 
   5  10   2      612.54      595.67     22.92 o 
   6  10   2      148.92      180.08     17.64 o 
   7  10   2     2800.08     2908.86     72.22 o 
   8  10   2       64.20       87.55     52.29 o 
   9  10   2     1048.36      943.22     60.26 o 
  10  10   2      117.98       86.81     51.73 o 
  11  10   2     1070.59      907.06     68.41 o 
  12  10   2      874.23      907.47     69.52 o 
  13  10   2      177.49      160.56     63.14 o 
  14  10   2      161.54      106.29     63.78 o 
 -13  11   2       32.72       45.12     60.87 o 
 -12  11   2      449.21      552.04     69.58 o 
 -11  11   2      544.19      525.47     61.42 o 
 -10  11   2      822.95      893.62     73.07 o 
  -9  11   2      114.00       67.97     60.09 o 
  -8  11   2     2284.23     2390.89     81.35 o 
  -7  11   2      399.32      337.88     25.34 o 
  -6  11   2     3723.33     3640.40    149.72 o 
  -5  11   2      460.79      463.55     28.26 o 
  -4  11   2      753.45      682.64     30.51 o 
  -3  11   2     1096.43     1158.47     80.82 o 
  -2  11   2     4847.61     4380.41    443.84 o 
  -1  11   2      561.77      456.68    101.34 o 
   0  11   2     7589.39     6953.55    839.33 o 
   1  11   2      599.55      524.61     58.09 o 
   2  11   2     4986.38     4603.53     75.58 o 
   3  11   2     1082.24     1029.99     83.70 o 
   4  11   2      773.39      696.13     25.76 o 
   5  11   2      465.95      540.18     22.75 o 
   6  11   2     3744.00     3485.09     74.40 o 
   7  11   2      389.04      381.26     57.29 o 
   8  11   2     2195.47     2345.25     75.22 o 
   9  11   2      120.28       77.39     47.70 o 
  10  11   2      841.29      918.04     58.37 o 
  11  11   2      567.80      584.87     64.30 o 
  12  11   2      474.35      528.23     58.75 o 
  13  11   2       38.55       40.73     55.17 o 
 -13  12   2      350.39      347.24     65.13 o 
 -12  12   2       83.02       80.39     58.69 o 
 -11  12   2      456.22      430.35     70.47 o 
 -10  12   2      321.61      302.27     58.81 o 
  -9  12   2     1559.85     1438.83     74.16 o 
  -8  12   2       82.50       55.58     52.89 o 
  -7  12   2     2612.00     2518.58     40.93 o 
  -6  12   2      220.89      191.04     27.53 o 
  -5  12   2     2264.76     2217.35     40.90 o 
  -4  12   2     2035.36     2061.65     41.26 o 
  -3  12   2     2523.21     2744.56     46.09 o 
  -2  12   2      263.78      165.66     86.83 o 
  -1  12   2     4652.35     3933.04    523.89 o 
   0  12   2       58.15       86.17     39.86 o 
   1  12   2     4862.82     4458.30     53.74 o 
   2  12   2      290.92      294.32     31.80 o 
   3  12   2     2546.25     2722.21     45.91 o 
   4  12   2     2058.42     2041.62     39.03 o 
   5  12   2     2295.67     2214.18     32.81 o 
   6  12   2      218.29      236.28     23.90 o 
   7  12   2     2534.98     2443.36     54.16 o 
   8  12   2       73.48       81.40     48.57 o 
   9  12   2     1588.95     1490.02     73.79 o 
  10  12   2      328.55      371.57     63.23 o 
  11  12   2      459.85      446.13     63.21 o 
  12  12   2       90.84       84.98     48.55 o 
  13  12   2      283.55      374.47     44.39 o 
 -12  13   2      137.37      163.61     70.09 o 
 -11  13   2      157.26      216.15     69.99 o 
 -10  13   2      380.68      440.59     66.96 o 
  -9  13   2      283.59      252.19     59.48 o 
  -8  13   2      812.82      776.87     71.12 o 
  -7  13   2      272.48      313.27     56.81 o 
  -6  13   2     4004.50     3935.92     51.19 o 
  -5  13   2      380.92      330.30     31.34 o 
  -4  13   2      228.88      276.69     30.75 o 
  -3  13   2      226.16      160.98     82.67 o 
  -2  13   2     2102.43     1768.86    240.39 o 
  -1  13   2      918.40      650.33     50.24 o 
   0  13   2     1018.11      912.25     99.04 o 
   1  13   2      961.43     1013.91     54.50 o 
   2  13   2     2071.85     1853.80     46.87 o 
   3  13   2      228.25      207.80     45.47 o 
   4  13   2      236.93      274.08     44.44 o 
   5  13   2      403.09      396.89     25.86 o 
   6  13   2     3948.10     4026.15     65.09 o 
   7  13   2      264.08      331.13     45.15 o 
   8  13   2      745.74      743.85     46.85 o 
   9  13   2      295.20      295.03     40.92 o 
  10  13   2      422.65      451.29     44.21 o 
  11  13   2      155.88      199.95     41.60 o 
  12  13   2      155.43      169.53     49.53 o 
 -11  14   2      128.10      187.34     67.15 o 
 -10  14   2      405.85      404.68     71.89 o 
  -9  14   2       39.03       51.89     63.69 o 
  -8  14   2      100.55       37.73     64.97 o 
  -7  14   2      811.96      827.05     63.39 o 
  -6  14   2       50.94       55.22     29.61 o 
  -5  14   2     1774.65     1664.24     41.21 o 
  -4  14   2       71.31       58.84     29.25 o 
  -3  14   2       92.45       91.39     36.96 o 
  -2  14   2      246.82      166.72     44.10 o 
  -1  14   2      161.21       99.92     36.20 o 
   0  14   2       36.86       31.04     28.76 o 
   1  14   2      119.10       97.57     28.72 o 
   2  14   2      260.38      188.97     32.69 o 
   3  14   2       64.83       49.70     29.40 o 
   4  14   2       64.47       17.39     28.25 o 
   5  14   2     1645.64     1658.28     71.92 o 
   6  14   2       40.72       71.49     40.00 o 
   7  14   2      765.60      766.11     44.27 o 
   8  14   2       91.85       95.69     46.59 o 
   9  14   2       91.03       92.22     41.27 o 
  10  14   2      408.46      375.58     44.29 o 
  11  14   2      129.58      192.26     49.56 o 
 -10  15   2      127.01      168.42     71.99 o 
  -9  15   2       19.26       45.59     64.26 o 
  -8  15   2       28.34       35.54     66.84 o 
  -7  15   2      685.00      686.93     68.89 o 
  -6  15   2     1024.11     1119.68     77.61 o 
  -5  15   2       28.76       56.90     34.39 o 
  -4  15   2      224.70      259.21    143.55 o 
  -3  15   2      377.34      375.42    160.88 o 
  -2  15   2      105.69       65.64     39.01 o 
  -1  15   2      513.13      604.20     51.01 o 
   0  15   2       87.10      105.66     29.95 o 
   1  15   2      540.87      576.45     47.87 o 
   2  15   2       76.76       36.29     30.95 o 
   3  15   2      365.14      356.65     37.77 o 
   4  15   2      204.18      133.31     83.20 o 
   5  15   2       32.23       60.66     69.57 o 
   6  15   2      974.83      989.60     51.34 o 
   7  15   2      657.53      679.12     47.44 o 
   8  15   2       83.54      107.31     42.00 o 
   9  15   2       16.50       -0.24     41.64 o 
  10  15   2      106.92      107.64     43.30 o 
  -8  16   2      367.34      282.23     67.20 o 
  -7  16   2      189.02      251.89     70.41 o 
  -6  16   2      294.41      326.64     64.37 o 
  -5  16   2      488.67      475.61    180.75 o 
  -4  16   2       14.40       31.25     40.41 o 
  -3  16   2        5.46       67.53     36.16 o 
  -2  16   2      240.93      292.48     35.89 o 
  -1  16   2       22.92       13.77     33.63 o 
   0  16   2        4.28       21.21     31.52 o 
   1  16   2       49.74       29.98     31.18 o 
   2  16   2      249.46      215.39     37.94 o 
   3  16   2        9.92       19.52     31.51 o 
   4  16   2       18.95       31.27     29.28 o 
   5  16   2      539.08      482.71    111.56 o 
   6  16   2      280.48      287.39     73.99 o 
   7  16   2      240.33      223.33     43.95 o 
   8  16   2      351.05      340.22     71.23 o 
   9  16   2       22.99        1.72     41.70 o 
  -8  17   2       74.44       74.21     58.95 o 
  -7  17   2      604.20      559.11     69.28 o 
  -6  17   2      416.66       86.09     81.87 o 
  -5  17   2      118.23      131.59     95.20 o 
  -4  17   2       63.80      109.30     41.06 o 
  -3  17   2       21.37       54.59     35.81 o 
  -2  17   2      341.96      377.46     39.60 o 
  -1  17   2      317.64      297.60     46.35 o 
   0  17   2      115.01       87.54     32.63 o 
   1  17   2      342.78      340.70     34.98 o 
   2  17   2      282.72      240.07     35.91 o 
   3  17   2       24.90        1.54     39.93 o 
   4  17   2       74.72       78.26     56.09 o 
   5  17   2      126.45      115.16     53.02 o 
   6  17   2      467.42      286.67    201.64 o 
   7  17   2      588.16      583.41     84.97 o 
   8  17   2      132.63      127.86     43.56 o 
  -6  18   2      113.02       96.72     58.72 o 
  -5  18   2      271.42      256.18    193.42 o 
  -4  18   2      214.46      243.33     36.04 o 
  -3  18   2      183.02      238.12     54.39 o 
  -2  18   2       77.82       91.12     34.05 o 
  -1  18   2      429.20      405.71     39.04 o 
   0  18   2      408.14      369.45     34.23 o 
   1  18   2      387.09      415.30     42.49 o 
   2  18   2       74.56       64.45     36.25 o 
   3  18   2      167.07      131.09     34.02 o 
   4  18   2      217.24      125.48     98.58 o 
   5  18   2      238.09      148.31     54.68 o 
   6  18   2      113.61       54.94     57.19 o 
  -4  19   2      169.57      181.73     53.41 o 
  -3  19   2      517.61      540.13     46.76 o 
  -2  19   2      576.08      638.56     49.53 o 
  -1  19   2      104.47      117.41     37.32 o 
   0  19   2      697.64      754.16     42.49 o 
   1  19   2      112.79       66.63     35.91 o 
   2  19   2      561.00      581.31     43.64 o 
   3  19   2      490.93      409.47     51.96 o 
   4  19   2      157.79      100.84     57.39 o 
   1   0   3      116.03      215.36      7.91 o 
   2   0   3      835.95      981.24     12.76 o 
   3   0   3      208.95      306.02     10.32 o 
   4   0   3      642.46      811.92     14.76 o 
   5   0   3     9128.26     8584.37     63.78 o 
   6   0   3       71.48      117.26     21.45 o 
   7   0   3     7684.78     7895.81    117.45 o 
   8   0   3      273.28      244.80     26.42 o 
   9   0   3    13930.61    13455.42     79.61 o 
  10   0   3     6663.59     6611.08     93.06 o 
  11   0   3      555.56      462.27     35.43 o 
  12   0   3        6.80       27.87     38.75 o 
  13   0   3     1258.61     1275.70     47.19 o 
  14   0   3      142.63      147.10     39.43 o 
  15   0   3       65.60       54.93     41.81 o 
  16   0   3        4.18       21.63     46.84 o 
 -16   1   3      956.36      965.32     88.10 o 
 -15   1   3      163.24      161.23     40.19 o 
 -14   1   3      356.05      335.04     49.01 o 
 -13   1   3       20.16       13.21     39.62 o 
 -12   1   3      112.34      120.53     38.90 o 
 -11   1   3     3495.18     3606.38     55.02 o 
 -10   1   3      478.64      373.67     33.99 o 
  -9   1   3     2561.41     2387.51     56.67 o 
  -8   1   3     6640.88     6728.84     61.02 o 
  -7   1   3        7.04       30.74     25.77 o 
  -6   1   3     1059.28     1081.47     18.13 o 
  -5   1   3     1267.58     1089.89     15.72 o 
  -4   1   3     9037.11    10498.96     93.89 o 
  -3   1   3    13040.34    14196.82    251.50 o 
  -2   1   3     3770.38     4579.13     36.56 o 
  -1   1   3     3372.27     3546.96     41.67 o 
   0   1   3     6519.75     6692.53     38.55 o 
   1   1   3     3029.67     3185.87     43.44 o 
   2   1   3     4150.84     4991.60     46.78 o 
   3   1   3    14453.70    15559.15    164.20 o 
   4   1   3     8258.70     9340.97     41.86 o 
   5   1   3     1229.54     1131.76     32.48 o 
   6   1   3     1214.31     1271.90     40.88 o 
   7   1   3        8.92      154.99     96.37 o 
   8   1   3     6471.88     6506.46     53.66 o 
   9   1   3     2724.72     2507.80     42.87 o 
  10   1   3      453.31      353.56     33.27 o 
  11   1   3     3685.47     3719.98     54.75 o 
  12   1   3       90.74       87.49     38.62 o 
  13   1   3        4.41       -2.53     54.63 o 
  14   1   3      358.99      321.90     39.86 o 
  15   1   3      178.94      181.29     45.01 o 
  16   1   3      961.37      974.53     53.40 o 
 -16   2   3       69.46       62.93     44.40 o 
 -15   2   3      102.03       83.47     45.21 o 
 -14   2   3      500.06      535.63     54.63 o 
 -13   2   3      205.24      241.72     42.32 o 
 -12   2   3     1841.93     1901.63     48.49 o 
 -11   2   3       72.44       53.61     35.21 o 
 -10   2   3     3692.56     3527.15     99.53 o 
  -9   2   3     1421.91     1327.19     36.69 o 
  -8   2   3     1858.76     1832.64     93.11 o 
  -7   2   3     2472.49     2444.73    157.84 o 
  -6   2   3     1139.54     1459.87     59.07 o 
  -5   2   3     2995.23     3186.13     49.17 o 
  -4   2   3     5414.04     6022.82     58.41 o 
  -3   2   3     1789.79     2157.36     37.30 o 
  -2   2   3    20978.84    20889.20    206.71 o 
  -1   2   3     1624.01     1925.08     18.93 o 
   0   2   3     7230.81     9157.62     60.72 o 
   1   2   3     1576.13     1911.63     32.15 o 
   2   2   3    22384.93    22445.30    695.72 o 
   3   2   3     2088.16     2352.32     81.87 o 
   4   2   3     5912.97     6347.65    145.30 o 
   5   2   3     3009.15     3106.51     44.59 o 
   6   2   3      927.56     1324.18     38.74 o 
   7   2   3     2507.10     2676.81     51.32 o 
   8   2   3     1807.81     1928.57     36.69 o 
   9   2   3     1326.40     1187.84     35.99 o 
  10   2   3     3963.65     3942.57    124.75 o 
  11   2   3      145.30      131.44     35.08 o 
  12   2   3     1837.79     1800.61     93.28 o 
  13   2   3      234.04      240.53     41.33 o 
  14   2   3      451.04      449.40     44.43 o 
  15   2   3       90.18       84.62     40.09 o 
  16   2   3       99.37      111.54     45.88 o 
 -16   3   3      503.08      559.84     60.46 o 
 -15   3   3      219.51      214.73     42.96 o 
 -14   3   3      133.81      117.59     37.47 o 
 -13   3   3      481.39      486.77     45.34 o 
 -12   3   3      514.03      546.87     40.28 o 
 -11   3   3     2138.02     2276.44     54.82 o 
 -10   3   3      690.63      595.43     56.36 o 
  -9   3   3     1208.02     1032.22     78.47 o 
  -8   3   3      109.79       81.94      7.18 o 
  -7   3   3     3944.55     4056.70     64.97 o 
  -6   3   3     3230.72     3304.62     57.34 o 
  -5   3   3    12922.58    13443.53     89.16 o 
  -4   3   3     9076.92    10117.26     73.22 o 
  -3   3   3    15240.94    16073.19    198.64 o 
  -2   3   3     2090.91     2490.61     25.00 o 
  -1   3   3     3268.51     3234.51     57.73 o 
   0   3   3      270.40      535.09     15.02 o 
   1   3   3     2877.02     2852.00     33.28 o 
   2   3   3     2110.81     2556.35     23.64 o 
   3   3   3    15715.13    16159.69     78.31 o 
   4   3   3     9608.87    10473.53    144.92 o 
   5   3   3    12473.36    13108.40     79.22 o 
   6   3   3     3138.41     3219.21     50.32 o 
   7   3   3     3849.56     3889.19     56.82 o 
   8   3   3      105.20       76.95     35.34 o 
   9   3   3     1217.86     1151.46     38.26 o 
  10   3   3      694.37      630.65     35.18 o 
  11   3   3     2187.03     2275.50     56.53 o 
  12   3   3      650.20      697.31     42.06 o 
  13   3   3      416.58      373.02     39.88 o 
  14   3   3      129.28      144.61     42.81 o 
  15   3   3      223.07      231.90     46.42 o 
  16   3   3      445.47      462.87     51.22 o 
 -16   4   3        9.16       15.75     42.92 o 
 -15   4   3      248.97      210.66     46.78 o 
 -14   4   3      285.69      343.44     45.74 o 
 -13   4   3      816.59      886.61     44.43 o 
 -12   4   3      868.54      890.46     41.40 o 
 -11   4   3      196.50      226.68     54.90 o 
 -10   4   3     1343.69     1368.58     61.14 o 
  -9   4   3     1674.97     1703.86     64.84 o 
  -8   4   3      569.54      583.94     51.19 o 
  -7   4   3      857.41      892.29     43.12 o 
  -6   4   3     5528.64     6046.04     72.42 o 
  -5   4   3     4157.64     4763.21     62.36 o 
  -4   4   3    12393.10    13037.74    114.13 o 
  -3   4   3     3285.50     3223.66     29.47 o 
  -2   4   3     5719.62     5798.20     60.48 o 
  -1   4   3    24124.42    25906.69    193.92 o 
   0   4   3    46489.54    51109.13    426.28 o 
   1   4   3    23767.88    25556.20    346.97 o 
   2   4   3     6411.26     6379.19     70.38 o 
   3   4   3     3666.77     3637.42     34.12 o 
   4   4   3    13016.98    13470.68    388.45 o 
   5   4   3     4107.78     4496.70     53.98 o 
   6   4   3     5236.42     5698.20     63.96 o 
   7   4   3      824.19      907.45     41.81 o 
   8   4   3      503.76      455.47     43.00 o 
   9   4   3     1572.04     1630.92     53.03 o 
  10   4   3     1429.69     1439.22     58.43 o 
  11   4   3      248.12      259.29     35.57 o 
  12   4   3      929.99      960.46     44.34 o 
  13   4   3      807.08      909.52     45.95 o 
  14   4   3      253.72      314.66     44.32 o 
  15   4   3      240.77      220.76     47.44 o 
  16   4   3        0.99       15.34     60.57 o 
 -16   5   3       83.56       95.70     42.60 o 
 -15   5   3        9.82       29.16     44.28 o 
 -14   5   3      710.61      890.09     51.44 o 
 -13   5   3     1004.23     1064.59     84.93 o 
 -12   5   3      394.32      366.51     56.92 o 
 -11   5   3     1288.45     1283.01     68.90 o 
 -10   5   3      826.24      797.71     61.55 o 
  -9   5   3      345.62      254.61     55.20 o 
  -8   5   3      609.05      548.88     47.14 o 
  -7   5   3     1967.96     2047.61     56.77 o 
  -6   5   3     3682.85     3367.63     62.83 o 
  -5   5   3    10413.46     9980.24     50.64 o 
  -4   5   3     5290.12     4840.55    219.03 o 
  -3   5   3     8148.68     8078.39     45.04 o 
  -2   5   3     2399.18     2326.05     29.58 o 
  -1   5   3     1730.03     1597.12     46.24 o 
   0   5   3      182.03      286.62      9.84 o 
   1   5   3     1463.97     1280.05     18.50 o 
   2   5   3     2026.04     1927.86     28.62 o 
   3   5   3     8463.39     8305.17    120.54 o 
   4   5   3     5419.05     5140.84     86.32 o 
   5   5   3    10154.22     9973.04     78.08 o 
   6   5   3     3631.89     3268.02     55.67 o 
   7   5   3     1961.53     2032.50     48.96 o 
   8   5   3      550.39      487.25     44.77 o 
   9   5   3      323.08      288.59     43.62 o 
  10   5   3      768.84      812.38     54.45 o 
  11   5   3     1512.88     1572.45     60.15 o 
  12   5   3      407.10      383.86     43.20 o 
  13   5   3     1005.90     1055.50     91.33 o 
  14   5   3      682.81      798.11     49.25 o 
  15   5   3        8.28       35.53     40.06 o 
  16   5   3       65.95       69.78     46.23 o 
 -15   6   3      237.66      302.79     47.98 o 
 -14   6   3      248.61      312.82     43.88 o 
 -13   6   3     1085.40     1190.03     70.70 o 
 -12   6   3     1779.77     1640.96     71.54 o 
 -11   6   3      454.90      414.04     63.83 o 
 -10   6   3      849.78      845.07     61.79 o 
  -9   6   3      476.69      514.66     56.61 o 
  -8   6   3     2086.29     2054.55     61.46 o 
  -7   6   3     1287.82     1225.50     52.59 o 
  -6   6   3     4104.91     4086.75     37.59 o 
  -5   6   3     3806.38     4254.36     85.55 o 
  -4   6   3    15428.07    15956.35     64.97 o 
  -3   6   3      623.77      666.59     20.56 o 
  -2   6   3     7324.27     7615.72     46.55 o 
  -1   6   3     5500.53     6096.44     76.68 o 
   0   6   3      310.09      336.05      9.57 o 
   1   6   3     5609.97     6079.77     47.40 o 
   2   6   3     8164.18     8491.47    212.53 o 
   3   6   3      701.43      675.47     31.75 o 
   4   6   3    16118.05    16398.97    162.17 o 
   5   6   3     3978.38     4063.61    185.27 o 
   6   6   3     3879.75     3816.18     59.36 o 
   7   6   3     1255.59     1160.05     44.31 o 
   8   6   3     1945.14     1930.66     55.72 o 
   9   6   3      414.57      409.13     44.59 o 
  10   6   3      942.28      940.32     56.07 o 
  11   6   3      598.96      587.26     57.26 o 
  12   6   3     1770.57     1786.96     66.30 o 
  13   6   3     1037.99     1231.47     48.64 o 
  14   6   3      235.32      295.60     45.96 o 
  15   6   3      241.57      256.79     33.46 o 
 -15   7   3       88.44       72.33     43.31 o 
 -14   7   3      627.48      636.23     76.13 o 
 -13   7   3      972.21      846.86     75.93 o 
 -12   7   3      507.95      482.50     59.90 o 
 -11   7   3     1662.25     1713.91     76.59 o 
 -10   7   3     1457.96     1459.23     71.49 o 
  -9   7   3      743.44      696.92     55.17 o 
  -8   7   3      120.08       86.49     47.97 o 
  -7   7   3      480.42      526.29     49.70 o 
  -6   7   3     4444.92     4203.00     48.78 o 
  -5   7   3    11005.90    10704.78     58.20 o 
  -4   7   3     4068.48     3670.80     36.74 o 
  -3   7   3    18032.29    18284.13     73.03 o 
  -2   7   3     1772.93     1573.60     29.13 o 
  -1   7   3      765.31      687.43     13.81 o 
   0   7   3       49.35       63.63      9.18 o 
   1   7   3      783.52      763.58     18.56 o 
   2   7   3     1754.94     1586.68     66.18 o 
   3   7   3    18757.96    18751.79    553.55 o 
   4   7   3     4233.31     3828.37     40.56 o 
   5   7   3    10396.10     9698.57    211.45 o 
   6   7   3     4224.12     4080.69     64.84 o 
   7   7   3      491.51      512.06     45.54 o 
   8   7   3      116.69       81.32     44.10 o 
   9   7   3      582.57      472.50     47.02 o 
  10   7   3     1544.12     1689.70     65.01 o 
  11   7   3     1884.49     1919.26     68.13 o 
  12   7   3      534.92      493.24     60.73 o 
  13   7   3      898.55      789.08     63.13 o 
  14   7   3      580.40      603.08     38.59 o 
  15   7   3       77.24      124.05     34.45 o 
 -15   8   3      228.93      240.29     62.03 o 
 -14   8   3      114.18      104.87     55.23 o 
 -13   8   3      267.60      352.22     67.73 o 
 -12   8   3     2243.77     2202.16     83.01 o 
 -11   8   3      830.90      793.03     71.02 o 
 -10   8   3      963.56      977.22     66.79 o 
  -9   8   3      641.76      671.27     61.76 o 
  -8   8   3     1326.88     1249.37     62.79 o 
  -7   8   3      396.29      336.58     22.28 o 
  -6   8   3     1260.21     1292.26     28.04 o 
  -5   8   3     1297.32     1333.68     28.53 o 
  -4   8   3     6658.41     6691.94     83.37 o 
  -3   8   3     2325.05     2690.83     66.19 o 
  -2   8   3     3209.99     2962.60     38.16 o 
  -1   8   3     7470.78     7762.10     31.46 o 
   0   8   3     7223.54     5919.28   2828.43 o 
   1   8   3     7461.14     7252.57    187.80 o 
   2   8   3     3676.58     3295.18     26.85 o 
   3   8   3     2460.87     2750.04     38.94 o 
   4   8   3     6880.80     6787.52     57.87 o 
   5   8   3     1094.61     1071.84     17.96 o 
   6   8   3     1059.69     1059.99     34.21 o 
   7   8   3      383.09      389.48     46.90 o 
   8   8   3     1195.22     1117.09     54.56 o 
   9   8   3      649.75      716.10     52.20 o 
  10   8   3     1119.54     1046.94     55.82 o 
  11   8   3      871.86      862.20     63.50 o 
  12   8   3     2141.32     2301.28     79.04 o 
  13   8   3      222.81      240.21     61.53 o 
  14   8   3      104.29      135.34     39.06 o 
  15   8   3      238.13      258.23     34.50 o 
 -14   9   3       47.23       69.14     71.07 o 
 -13   9   3     1364.37     1338.28     77.73 o 
 -12   9   3      113.92      111.81     68.35 o 
 -11   9   3     1433.38     1575.31     78.88 o 
 -10   9   3     1918.09     2004.52     77.05 o 
  -9   9   3      966.35      976.69     67.61 o 
  -8   9   3       13.33       42.37     56.87 o 
  -7   9   3     1708.07     1653.04     31.97 o 
  -6   9   3      480.05      514.96     25.29 o 
  -5   9   3     2754.24     2796.34     37.67 o 
  -4   9   3      531.01      477.66     26.00 o 
  -3   9   3      586.79      573.65     27.69 o 
  -2   9   3      706.24      765.40     32.53 o 
  -1   9   3     1367.90     1244.59     94.72 o 
   0   9   3      844.66      778.17    266.16 o 
   1   9   3     1211.54     1086.02     66.21 o 
   2   9   3      598.28      578.27     15.09 o 
   3   9   3      666.30      653.22     22.42 o 
   4   9   3      643.72      626.94     29.19 o 
   5   9   3     2351.70     2343.03     26.31 o 
   6   9   3      405.12      421.52     17.76 o 
   7   9   3     1721.91     1644.08     56.53 o 
   8   9   3       10.66       40.22     47.45 o 
   9   9   3      883.34      756.75     55.09 o 
  10   9   3     1887.90     1782.09     65.85 o 
  11   9   3     1654.42     1580.53     72.28 o 
  12   9   3      121.30      152.52     59.66 o 
  13   9   3     1255.63     1336.32     52.47 o 
  14   9   3       42.97       70.49     40.59 o 
 -14  10   3       46.86       12.12     68.20 o 
 -13  10   3       26.83        2.27     64.79 o 
 -12  10   3     1235.19     1383.58     70.93 o 
 -11  10   3      330.65      305.65     59.63 o 
 -10  10   3      656.20      700.17     71.15 o 
  -9  10   3     1007.17     1066.95     69.49 o 
  -8  10   3     3344.41     3199.24    138.83 o 
  -7  10   3       43.36       45.06     22.02 o 
  -6  10   3      201.74      164.05     24.90 o 
  -5  10   3       41.66       55.12     24.81 o 
  -4  10   3     1443.79     1406.11     33.45 o 
  -3  10   3      122.31      146.46     27.46 o 
  -2  10   3      100.46       94.70     25.34 o 
  -1  10   3      997.24      860.49     98.05 o 
   0  10   3     3142.85     2472.72    860.71 o 
   1  10   3      965.33      510.87     36.82 o 
   2  10   3      168.93      153.02     24.05 o 
   3  10   3      212.01      222.80     15.98 o 
   4  10   3     1372.52     1273.35     46.99 o 
   5  10   3       80.28      115.16     18.70 o 
   6  10   3      139.67       98.13     17.35 o 
   7  10   3       37.27       42.41     32.70 o 
   8  10   3     3213.91     2996.85     55.43 o 
   9  10   3     1018.36     1041.66     44.46 o 
  10  10   3      725.93      720.61     42.83 o 
  11  10   3      387.73      418.84     45.67 o 
  12  10   3     1163.07     1200.89     61.12 o 
  13  10   3       43.14       85.89     45.22 o 
  14  10   3       34.13       78.77     46.64 o 
 -13  11   3      523.54      481.33     75.66 o 
 -12  11   3       67.36       92.85     69.92 o 
 -11  11   3      259.30      213.80     68.37 o 
 -10  11   3      977.83     1060.21     68.78 o 
  -9  11   3      837.46      824.85     62.68 o 
  -8  11   3      148.10      144.74     36.49 o 
  -7  11   3     1995.81     2086.14     38.47 o 
  -6  11   3       16.18       31.31     24.42 o 
  -5  11   3     1290.28     1328.20     36.05 o 
  -4  11   3      233.47      233.05     30.01 o 
  -3  11   3      687.08      694.86     33.91 o 
  -2  11   3      307.18      337.94     33.92 o 
  -1  11   3     1118.68     1111.31    104.21 o 
   0  11   3       12.64        7.05     38.44 o 
   1  11   3     1072.58     1086.04     59.81 o 
   2  11   3      366.23      285.86     32.74 o 
   3  11   3      879.27      851.44     35.89 o 
   4  11   3      329.35      303.85     23.67 o 
   5  11   3     1094.78     1058.61     29.38 o 
   6  11   3       26.62       47.55     17.21 o 
   7  11   3     1994.52     2003.48     50.89 o 
   8  11   3      160.04      149.73     42.56 o 
   9  11   3      843.55      826.58     43.86 o 
  10  11   3     1018.52     1095.34     47.15 o 
  11  11   3      321.30      339.28     43.96 o 
  12  11   3       76.08      134.54     41.40 o 
  13  11   3      482.30      481.47     49.14 o 
 -13  12   3       14.87       46.60     62.92 o 
 -12  12   3      553.34      604.06     71.60 o 
 -11  12   3      526.16      465.47     59.49 o 
 -10  12   3      475.29      514.90     72.02 o 
  -9  12   3        6.06       18.48     64.62 o 
  -8  12   3      238.19      199.96     64.63 o 
  -7  12   3       42.99       24.99     25.48 o 
  -6  12   3      448.47      447.87     33.37 o 
  -5  12   3      545.25      518.16     32.26 o 
  -4  12   3      901.01      928.39     39.41 o 
  -3  12   3       95.91      112.50     30.22 o 
  -2  12   3     1046.12      855.42    277.13 o 
  -1  12   3      383.83      356.16     44.58 o 
   0  12   3      139.51      168.75     41.27 o 
   1  12   3      450.55      452.44     46.42 o 
   2  12   3     1249.10     1176.01     36.53 o 
   3  12   3      135.33      134.76     31.66 o 
   4  12   3      717.36      706.94     28.06 o 
   5  12   3      669.01      623.43     28.52 o 
   6  12   3      438.99      470.70     41.95 o 
   7  12   3       54.65       42.32     37.25 o 
   8  12   3      207.55      202.88     39.59 o 
   9  12   3       13.39       37.45     43.75 o 
  10  12   3      625.72      693.67     49.49 o 
  11  12   3      519.18      464.55     80.33 o 
  12  12   3      478.87      470.17     45.98 o 
  13  12   3       24.11       44.37     50.97 o 
 -12  13   3      151.78      184.62     55.86 o 
 -11  13   3      133.43      129.87     67.57 o 
 -10  13   3      371.75      418.37     65.38 o 
  -9  13   3      160.29      132.22     67.28 o 
  -8  13   3      444.41      459.71     61.98 o 
  -7  13   3       61.06       61.20     26.83 o 
  -6  13   3      141.15       92.82     30.64 o 
  -5  13   3      894.01      931.85     60.70 o 
  -4  13   3     1284.63     1215.79     38.79 o 
  -3  13   3     1159.96     1105.29     73.50 o 
  -2  13   3      111.65      228.16     69.54 o 
  -1  13   3      134.17      137.85     39.63 o 
   0  13   3      110.48       75.68     33.34 o 
   1  13   3      168.72      177.86     37.58 o 
   2  13   3       85.70      132.10     27.91 o 
   3  13   3     1143.64     1192.11     39.14 o 
   4  13   3     1399.43     1266.61     37.37 o 
   5  13   3      751.78      722.43     29.52 o 
   6  13   3      186.03      219.63     43.85 o 
   7  13   3       67.37       68.33     41.36 o 
   8  13   3      426.42      472.69     43.79 o 
   9  13   3      234.88      279.08     43.02 o 
  10  13   3      340.95      415.87     47.04 o 
  11  13   3      207.23      176.53     41.68 o 
  12  13   3      156.93      199.69     44.74 o 
 -11  14   3      179.17      216.38     73.45 o 
 -10  14   3      263.41      265.13     57.77 o 
  -9  14   3        5.74      -10.31     60.77 o 
  -8  14   3        2.75        5.64     54.50 o 
  -7  14   3      167.76      159.83     67.57 o 
  -6  14   3     1154.72     1154.76     61.55 o 
  -5  14   3      957.68      964.49     59.88 o 
  -4  14   3     3154.65     3227.31     97.17 o 
  -3  14   3      720.20      626.79    144.25 o 
  -2  14   3      701.65      686.96     46.44 o 
  -1  14   3      434.10      416.79     47.24 o 
   0  14   3      207.47      156.87     34.43 o 
   1  14   3      414.22      409.43     36.12 o 
   2  14   3      708.67      623.94     62.90 o 
   3  14   3      678.42      625.74     36.17 o 
   4  14   3     3048.71     2940.53     48.91 o 
   5  14   3      995.61     1013.75     77.41 o 
   6  14   3     1100.79     1137.02     51.08 o 
   7  14   3      146.19      179.25     43.07 o 
   8  14   3        0.69        7.03     66.18 o 
   9  14   3        3.37        7.80     37.58 o 
  10  14   3      361.59      356.93     42.39 o 
  11  14   3      145.96      146.67     42.62 o 
 -10  15   3       52.17       67.84     53.96 o 
  -9  15   3      141.10      130.95     62.33 o 
  -8  15   3       40.51       35.42     56.16 o 
  -7  15   3      234.84      261.75     69.97 o 
  -6  15   3      223.86      163.02     31.41 o 
  -5  15   3     2470.70     2360.20     48.04 o 
  -4  15   3     1383.81     1262.55    634.61 o 
  -3  15   3     1274.92     1119.28    368.14 o 
  -2  15   3      568.92      639.69     44.34 o 
  -1  15   3     1111.39      827.48    144.20 o 
   0  15   3      366.02      277.97     34.95 o 
   1  15   3     1121.14      960.76     39.93 o 
   2  15   3      528.22      530.17     38.24 o 
   3  15   3     1299.15     1273.78     43.23 o 
   4  15   3     1356.06     1279.88     41.62 o 
   5  15   3     2435.38     2176.81     81.24 o 
   6  15   3      228.86      229.01     39.88 o 
   7  15   3      243.32      243.04     40.38 o 
   8  15   3       31.77       21.25     46.68 o 
   9  15   3      184.83      154.14     41.57 o 
  10  15   3       33.63       46.65     38.51 o 
  -9  16   3       49.50       53.31     69.05 o 
  -8  16   3       41.03       56.37     66.34 o 
  -7  16   3       35.54       35.11     56.50 o 
  -6  16   3      519.64      429.31     72.55 o 
  -5  16   3      588.49      463.74    206.71 o 
  -4  16   3      976.89      960.20     45.33 o 
  -3  16   3      702.07      711.37     55.62 o 
  -2  16   3     1159.05     1187.77    101.19 o 
  -1  16   3      208.48      191.70     64.86 o 
   0  16   3      246.04      225.12     34.23 o 
   1  16   3      197.62      125.73     31.26 o 
   2  16   3     1224.06     1151.92     44.25 o 
   3  16   3      630.79      554.81     40.44 o 
   4  16   3      928.20      866.44    212.44 o 
   5  16   3      629.01      370.01    261.43 o 
   6  16   3      538.42      466.58     76.06 o 
   7  16   3       36.83       55.35     46.84 o 
   8  16   3       34.17       49.45     41.64 o 
   9  16   3       33.94       36.17     44.40 o 
  -8  17   3       11.63       -9.65     72.00 o 
  -7  17   3      281.01      249.76     71.12 o 
  -6  17   3      166.26       65.86     93.67 o 
  -5  17   3      480.08      493.68     40.35 o 
  -4  17   3     1455.29     1402.97    533.60 o 
  -3  17   3      689.19      733.69     46.16 o 
  -2  17   3      325.33      362.12     46.28 o 
  -1  17   3      407.33      435.08     73.07 o 
   0  17   3        0.12        6.91     28.64 o 
   1  17   3      441.76      365.30     34.13 o 
   2  17   3      273.34      248.41     33.63 o 
   3  17   3      660.38      624.71     40.10 o 
   4  17   3     1424.76     1193.17    455.59 o 
   5  17   3      486.60      317.53    241.71 o 
   6  17   3      195.31      138.55     93.22 o 
   7  17   3      304.68      289.12     74.01 o 
   8  17   3       12.50        7.54     45.16 o 
  -6  18   3      262.31       23.74     95.02 o 
  -5  18   3      421.86       40.01     88.77 o 
  -4  18   3      143.44      227.88     47.45 o 
  -3  18   3      812.92      816.44     62.02 o 
  -2  18   3      608.51      727.14     42.50 o 
  -1  18   3       71.58       91.05     35.23 o 
   0  18   3      121.39      113.81     36.62 o 
   1  18   3       59.99       44.82     38.37 o 
   2  18   3      584.02      653.10     43.02 o 
   3  18   3      752.30      533.58    298.88 o 
   4  18   3      131.21       67.42     58.25 o 
   5  18   3      435.60      313.38    204.26 o 
   6  18   3      298.35      220.91     75.43 o 
  -3  19   3       67.88       80.50     37.42 o 
  -2  19   3       24.63       59.26     37.87 o 
  -1  19   3      331.08      385.43     72.02 o 
   0  19   3       35.80       53.63     35.66 o 
   1  19   3      318.17      209.02     53.78 o 
   2  19   3       17.17       10.75     41.28 o 
   3  19   3       47.40       67.53     49.75 o 
   4  19   3      631.13      502.65    107.97 o 
   0   0   4     2266.57     1655.25     16.83 o 
   1   0   4     6195.70     5961.32     28.93 o 
   2   0   4       33.79       17.84     10.30 o 
   3   0   4      371.71      394.24     14.04 o 
   4   0   4      233.00      284.43     12.19 o 
   5   0   4     2246.11     2492.51     65.32 o 
   6   0   4    15036.50    15315.81    118.80 o 
   7   0   4        8.93       58.96     15.10 o 
   8   0   4     6443.15     5856.56    129.75 o 
   9   0   4     3141.39     3229.40     77.44 o 
  10   0   4     2341.74     2113.75     29.96 o 
  11   0   4      316.36      290.80     27.22 o 
  12   0   4      652.09      683.32     39.62 o 
  13   0   4     1643.86     1843.81     52.74 o 
  14   0   4      758.33      739.95     47.28 o 
  15   0   4      114.80       96.12     39.56 o 
  16   0   4      513.23      603.56     59.81 o 
 -16   1   4       77.35       66.81     45.24 o 
 -15   1   4      827.73      789.97     50.90 o 
 -14   1   4      376.44      315.06     44.76 o 
 -13   1   4      395.62      460.29     42.27 o 
 -12   1   4      459.86      472.43     40.11 o 
 -11   1   4     1291.51     1247.64     43.07 o 
 -10   1   4     1249.68     1142.32     76.92 o 
  -9   1   4     7517.29     7337.23    180.08 o 
  -8   1   4     2824.58     2954.06     91.88 o 
  -7   1   4     3318.17     3077.55     57.57 o 
  -6   1   4      731.93      720.20     36.20 o 
  -5   1   4     4926.64     5859.25     29.58 o 
  -4   1   4      360.82      364.94     16.13 o 
  -3   1   4     8560.77     8741.78     54.59 o 
  -2   1   4      510.59      513.94     12.11 o 
  -1   1   4    44732.89    45472.55    204.50 o 
   0   1   4      741.54      751.20     10.95 o 
   1   1   4    46927.86    48006.17    250.48 o 
   2   1   4      583.55      600.39     10.59 o 
   3   1   4     8353.13     8601.58     59.97 o 
   4   1   4      375.20      377.34     18.92 o 
   5   1   4     5322.63     6383.62     31.29 o 
   6   1   4      837.77      827.76     18.89 o 
   7   1   4     2715.81     2429.33     49.71 o 
   8   1   4     2643.28     2850.33     97.07 o 
   9   1   4     7691.51     7423.49     91.10 o 
  10   1   4     1269.71     1183.20     27.43 o 
  11   1   4     1269.24     1330.58     30.11 o 
  12   1   4      431.85      363.69     25.95 o 
  13   1   4      370.45      424.55     40.81 o 
  14   1   4      327.05      264.32     44.19 o 
  15   1   4      717.43      680.89     45.97 o 
  16   1   4       69.67       83.81     43.46 o 
 -16   2   4      192.45      216.29     40.38 o 
 -15   2   4      432.78      387.76     43.52 o 
 -14   2   4     1796.04     1819.68     54.87 o 
 -13   2   4     1640.20     1731.09     88.07 o 
 -12   2   4       66.19       84.23     34.27 o 
 -11   2   4      891.17      874.08     86.00 o 
 -10   2   4     2785.73     2342.96     78.89 o 
  -9   2   4      625.70      701.95     16.49 o 
  -8   2   4     1774.17     1397.72     48.37 o 
  -7   2   4     2023.79     2221.37     52.92 o 
  -6   2   4     3519.29     3431.64     62.89 o 
  -5   2   4     1971.86     1801.32     93.72 o 
  -4   2   4     1949.50     1686.61     61.47 o 
  -3   2   4     1229.35     1296.24     29.76 o 
  -2   2   4    11544.27    13848.06    180.32 o 
  -1   2   4    14150.47    15252.00    123.97 o 
   0   2   4   123902.18   137170.89    684.54 o 
   1   2   4    14013.63    15234.40    145.55 o 
   2   2   4    12279.42    14850.63    154.25 o 
   3   2   4     1275.84     1352.82     54.46 o 
   4   2   4     1963.47     1713.87     58.39 o 
   5   2   4     1965.37     1861.85     74.62 o 
   6   2   4     3417.27     3402.20     72.61 o 
   7   2   4     1942.00     2265.23     26.92 o 
   8   2   4     1585.04     1269.04     36.82 o 
   9   2   4      711.24      865.61     25.42 o 
  10   2   4     2805.20     2469.73     40.35 o 
  11   2   4      879.81      883.96     29.80 o 
  12   2   4       99.65      127.94     26.16 o 
  13   2   4     1586.87     1595.04     51.22 o 
  14   2   4     1720.43     1721.17     58.29 o 
  15   2   4      385.86      379.38     44.54 o 
  16   2   4      130.39      205.50     46.41 o 
 -16   3   4      282.33      337.94     42.59 o 
 -15   3   4     1068.05     1085.80     52.06 o 
 -14   3   4      364.55      355.50     43.69 o 
 -13   3   4     1238.41     1406.04     51.78 o 
 -12   3   4      238.83      201.10     35.48 o 
 -11   3   4      126.09      127.97     34.58 o 
 -10   3   4     1483.47     1308.05     65.59 o 
  -9   3   4     2934.76     2430.88    328.46 o 
  -8   3   4      670.90      497.49     47.16 o 
  -7   3   4     3210.98     2875.62     59.13 o 
  -6   3   4      863.50     1194.76     43.53 o 
  -5   3   4     4584.86     5497.07     64.15 o 
  -4   3   4      287.23      351.74     30.04 o 
  -3   3   4     4885.05     4795.88     34.46 o 
  -2   3   4     1636.74     1714.38     52.02 o 
  -1   3   4    27802.20    28184.59    264.33 o 
   0   3   4      303.74      328.22     10.56 o 
   1   3   4    28985.88    29206.10    206.57 o 
   2   3   4     1792.30     1889.89     49.59 o 
   3   3   4     5152.32     5026.68     87.59 o 
   4   3   4      279.18      337.94     20.19 o 
   5   3   4     4817.02     5371.81    130.28 o 
   6   3   4      743.38     1044.70     26.82 o 
   7   3   4     2462.16     2073.30     65.94 o 
   8   3   4      775.02      592.47     26.86 o 
   9   3   4     2935.16     2991.41    116.63 o 
  10   3   4     1559.00     1420.50     31.33 o 
  11   3   4      122.05      139.13     26.03 o 
  12   3   4      215.44      210.48     27.62 o 
  13   3   4     1309.96     1344.58     40.96 o 
  14   3   4      335.30      384.20     59.16 o 
  15   3   4     1022.69     1020.42     48.72 o 
  16   3   4      248.04      295.86     65.38 o 
 -16   4   4      536.33      579.87     48.09 o 
 -15   4   4      156.83      234.89     48.20 o 
 -14   4   4     2094.44     2088.66     55.45 o 
 -13   4   4      942.41     1042.04     47.08 o 
 -12   4   4      723.95      722.91     41.24 o 
 -11   4   4       40.74       20.51     51.41 o 
 -10   4   4      355.15      386.62     57.90 o 
  -9   4   4      138.68      164.30     49.86 o 
  -8   4   4     4073.25     3812.32     73.39 o 
  -7   4   4     2318.67     1898.73     55.32 o 
  -6   4   4     7343.22     7435.31     80.94 o 
  -5   4   4     1338.69     1200.92     44.96 o 
  -4   4   4     3264.65     3180.58     31.32 o 
  -3   4   4      855.70      995.88     21.19 o 
  -2   4   4     1807.89     1826.19     32.86 o 
  -1   4   4      316.53      362.69     11.38 o 
   0   4   4     2019.86     1582.88     14.52 o 
   1   4   4      396.97      437.59     13.60 o 
   2   4   4     1708.77     1607.86     29.83 o 
   3   4   4      861.18      981.84     21.68 o 
   4   4   4     3347.25     3098.08     44.55 o 
   5   4   4     1311.33     1173.95     26.18 o 
   6   4   4     7404.80     7285.51    334.00 o 
   7   4   4     2174.18     1795.57     41.88 o 
   8   4   4     3892.32     3672.87     74.47 o 
   9   4   4      156.40      224.16     27.43 o 
  10   4   4      431.61      501.70     37.73 o 
  11   4   4       38.22       44.50     27.64 o 
  12   4   4      791.34      760.81     32.33 o 
  13   4   4      931.15      963.64     34.68 o 
  14   4   4     2211.74     2258.77     80.24 o 
  15   4   4      131.12      116.70     39.85 o 
  16   4   4      471.96      443.51     49.42 o 
 -16   5   4       20.42        2.33     44.06 o 
 -15   5   4      983.91      916.79     50.63 o 
 -14   5   4      604.31      796.65     51.13 o 
 -13   5   4     1814.60     2172.97     57.36 o 
 -12   5   4       51.45       58.93     60.44 o 
 -11   5   4     1899.27     1928.20     77.25 o 
 -10   5   4      287.46      358.85     54.68 o 
  -9   5   4      274.88      291.12     54.00 o 
  -8   5   4       84.96       20.87     42.82 o 
  -7   5   4     3083.02     2789.21     61.23 o 
  -6   5   4     2237.07     2634.68     60.11 o 
  -5   5   4     6019.98     6545.22     50.11 o 
  -4   5   4      495.73      492.94     29.81 o 
  -3   5   4       23.53       22.31     18.70 o 
  -2   5   4     1801.94     1838.11     46.53 o 
  -1   5   4     2601.10     2611.47     17.46 o 
   0   5   4      383.73      393.64     17.02 o 
   1   5   4     2927.03     2971.47     20.64 o 
   2   5   4     1947.74     1919.46     26.08 o 
   3   5   4       25.11       11.94     21.01 o 
   4   5   4      527.51      540.07     23.94 o 
   5   5   4     6222.73     6782.83     94.43 o 
   6   5   4     2268.46     2577.58     36.19 o 
   7   5   4     2651.43     2416.11    115.46 o 
   8   5   4      114.48       62.37     28.56 o 
   9   5   4      425.16      513.70     32.00 o 
  10   5   4      279.79      371.99     33.91 o 
  11   5   4     1930.43     1943.64     47.61 o 
  12   5   4       43.12       47.68     29.63 o 
  13   5   4     1940.65     2128.47    126.34 o 
  14   5   4      600.18      663.29     43.23 o 
  15   5   4      893.96      905.62     51.36 o 
  16   5   4       11.50       20.51     45.39 o 
 -15   6   4       10.18       12.74     46.04 o 
 -14   6   4     1716.83     1724.48    145.77 o 
 -13   6   4      538.99      574.70     61.93 o 
 -12   6   4     1294.35     1238.01     70.04 o 
 -11   6   4      235.75      184.63     63.92 o 
 -10   6   4      964.89      980.25     65.60 o 
  -9   6   4      163.27      185.08     55.04 o 
  -8   6   4     1252.41     1217.62     57.02 o 
  -7   6   4      476.84      373.83     45.82 o 
  -6   6   4     3526.07     3642.18     37.89 o 
  -5   6   4      661.01      639.29     23.85 o 
  -4   6   4     2239.96     2269.52     32.05 o 
  -3   6   4     1749.37     1952.67     29.89 o 
  -2   6   4     3896.90     4009.96     37.79 o 
  -1   6   4     5833.06     6491.89     31.46 o 
   0   6   4       39.18       95.42     13.61 o 
   1   6   4     6129.40     6628.57     79.48 o 
   2   6   4     4480.95     4699.50    112.82 o 
   3   6   4     1748.10     1829.71     30.12 o 
   4   6   4     2244.78     2236.35     52.53 o 
   5   6   4      680.58      670.55     28.49 o 
   6   6   4     3854.44     3845.53     93.28 o 
   7   6   4      458.37      414.88     30.50 o 
   8   6   4     1005.42      949.04     33.98 o 
   9   6   4      192.27      246.08     46.80 o 
  10   6   4     1099.30     1096.32     40.50 o 
  11   6   4      226.98      222.84     34.66 o 
  12   6   4     1327.56     1265.22     44.25 o 
  13   6   4      547.33      596.15     36.90 o 
  14   6   4     1663.10     1627.52     43.92 o 
  15   6   4       14.61       15.52     41.56 o 
 -15   7   4      501.03      573.86     47.24 o 
 -14   7   4      353.85      373.84     74.78 o 
 -13   7   4      707.61      847.35     76.48 o 
 -12   7   4      437.23      404.89     58.99 o 
 -11   7   4      636.76      680.39     69.23 o 
 -10   7   4      261.81      260.50     62.88 o 
  -9   7   4     2286.19     2375.78     71.42 o 
  -8   7   4      226.31      214.30     52.73 o 
  -7   7   4     1763.99     1762.34     58.27 o 
  -6   7   4      652.19      785.60     25.66 o 
  -5   7   4     2187.35     2079.55     95.79 o 
  -4   7   4     1726.20     1687.46     30.64 o 
  -3   7   4     1119.63     1270.06     44.33 o 
  -2   7   4     5211.91     5585.93     95.39 o 
  -1   7   4     6471.18     6643.74     32.04 o 
   0   7   4     1792.22     1868.71     16.28 o 
   1   7   4     7439.21     7730.68     38.71 o 
   2   7   4     5446.14     5768.64     46.66 o 
   3   7   4     1136.66     1276.99     31.03 o 
   4   7   4     1764.68     1719.76     70.06 o 
   5   7   4     2400.93     2318.06     25.87 o 
   6   7   4      635.55      704.13     35.37 o 
   7   7   4     1233.90     1183.89     37.02 o 
   8   7   4      186.36      182.33     32.14 o 
   9   7   4     2614.56     2801.10    108.13 o 
  10   7   4      250.49      330.36     37.11 o 
  11   7   4      634.79      652.75     38.89 o 
  12   7   4      450.18      428.93     36.91 o 
  13   7   4      732.32      880.95     45.57 o 
  14   7   4      394.93      380.88     34.94 o 
  15   7   4      403.03      435.69     35.16 o 
 -15   8   4       40.00       75.82     61.85 o 
 -14   8   4      336.91      332.19     60.24 o 
 -13   8   4      764.33      749.45     72.74 o 
 -12   8   4      337.07      346.36     66.19 o 
 -11   8   4      502.30      478.80     69.64 o 
 -10   8   4     1051.28     1196.94     72.70 o 
  -9   8   4      315.65      333.65     57.96 o 
  -8   8   4     2929.69     3035.30     75.47 o 
  -7   8   4     1962.93     1894.21     60.56 o 
  -6   8   4     1388.30     1437.01     31.55 o 
  -5   8   4     1591.03     1650.66     32.26 o 
  -4   8   4     1967.12     1943.57     33.15 o 
  -3   8   4     3128.78     3354.87     71.66 o 
  -2   8   4     2127.00     2074.30     22.78 o 
  -1   8   4     1726.90     1784.95     52.14 o 
   0   8   4     4463.35     3321.00     40.75 o 
   1   8   4     1888.04     1899.53     22.02 o 
   2   8   4     2496.90     2421.15     26.26 o 
   3   8   4     3161.08     3312.56     44.97 o 
   4   8   4     2066.82     2002.77     45.89 o 
   5   8   4     1639.26     1605.76     56.45 o 
   6   8   4     1302.11     1219.00     51.07 o 
   7   8   4     1824.17     1704.12     76.15 o 
   8   8   4     2938.96     2953.88     49.42 o 
   9   8   4      280.72      264.82     34.19 o 
  10   8   4     1125.10     1111.81     42.21 o 
  11   8   4      492.80      499.86     39.37 o 
  12   8   4      395.61      380.65     43.01 o 
  13   8   4      795.66      829.45     46.86 o 
  14   8   4      285.38      308.33     38.77 o 
  15   8   4       37.55       48.00     34.81 o 
 -14   9   4      256.19      278.35     73.05 o 
 -13   9   4      166.17      219.78     68.65 o 
 -12   9   4      212.69      246.17     70.01 o 
 -11   9   4      227.74      247.72     66.83 o 
 -10   9   4      381.56      398.48     66.72 o 
  -9   9   4     3622.89     3660.85     87.89 o 
  -8   9   4       40.96       36.01     57.61 o 
  -7   9   4     1792.98     1802.42     34.71 o 
  -6   9   4     1344.13     1391.68     41.46 o 
  -5   9   4      448.91      521.29     27.18 o 
  -4   9   4      976.62     1046.68     31.35 o 
  -3   9   4     3195.20     3556.65     43.84 o 
  -2   9   4      872.99      968.05     18.55 o 
  -1   9   4    13753.24    14653.89     95.33 o 
   0   9   4      435.61      467.04     22.22 o 
   1   9   4    13651.33    14016.18    125.45 o 
   2   9   4      906.39      996.48     19.53 o 
   3   9   4     3220.60     3548.54     45.56 o 
   4   9   4     1000.28     1036.73     22.92 o 
   5   9   4      498.12      510.14     17.99 o 
   6   9   4     1327.40     1344.14     44.02 o 
   7   9   4     1628.05     1723.86     44.60 o 
   8   9   4       38.05       66.22     31.86 o 
   9   9   4     3818.21     3807.32    118.02 o 
  10   9   4      384.11      339.19     40.81 o 
  11   9   4      223.08      228.88     41.52 o 
  12   9   4      234.06      263.63     41.10 o 
  13   9   4      217.67      250.20     41.88 o 
  14   9   4      276.00      256.34     43.79 o 
 -14  10   4      146.98      189.09     74.90 o 
 -13  10   4      129.73      147.76     61.65 o 
 -12  10   4      192.03      174.29     59.07 o 
 -11  10   4      195.14      169.84     55.33 o 
 -10  10   4      583.05      708.73     70.55 o 
  -9  10   4       40.25       99.88     56.20 o 
  -8  10   4     7020.32     7378.91    216.48 o 
  -7  10   4      389.51      397.56     27.82 o 
  -6  10   4     1436.38     1415.29     34.62 o 
  -5  10   4     1554.21     1593.66     43.61 o 
  -4  10   4      673.66      619.86     31.19 o 
  -3  10   4     2384.03     2243.71     77.96 o 
  -2  10   4     1139.22      936.72     20.80 o 
  -1  10   4      197.73      189.54     20.71 o 
   0  10   4    15171.93    13317.44    893.96 o 
   1  10   4      249.88      232.46     14.62 o 
   2  10   4     1373.28     1166.78     24.61 o 
   3  10   4     2429.53     2233.65     40.50 o 
   4  10   4      707.98      691.01     23.89 o 
   5  10   4     1598.29     1586.67     78.49 o 
   6  10   4     1555.35     1505.51     43.74 o 
   7  10   4      370.36      368.13     40.31 o 
   8  10   4     6889.56     7091.54     72.23 o 
   9  10   4       54.14      124.36     41.69 o 
  10  10   4      593.47      687.13     45.19 o 
  11  10   4      200.89      151.73     43.62 o 
  12  10   4      249.69      260.88     37.62 o 
  13  10   4      152.56      160.68     41.32 o 
  14  10   4       83.71       69.87     44.73 o 
 -13  11   4      116.37      192.48     73.75 o 
 -12  11   4      269.32      237.92     70.95 o 
 -11  11   4      527.61      514.50     73.49 o 
 -10  11   4       37.39       45.82     56.77 o 
  -9  11   4     2850.48     2889.15     88.21 o 
  -8  11   4       28.88       55.15     25.58 o 
  -7  11   4     3876.83     3863.40     71.05 o 
  -6  11   4      913.27      882.34     90.22 o 
  -5  11   4       47.38       14.92     25.94 o 
  -4  11   4     1357.92     1407.74     38.00 o 
  -3  11   4     1504.53     1638.30     30.55 o 
  -2  11   4      697.29      784.24     47.13 o 
  -1  11   4     5834.86     5383.49     57.64 o 
   0  11   4      183.90      223.63     40.70 o 
   1  11   4     6134.35     6248.20    224.22 o 
   2  11   4      743.16      785.13     35.72 o 
   3  11   4     1435.90     1504.41     38.56 o 
   4  11   4     1400.13     1431.34     29.06 o 
   5  11   4       41.88       12.33     20.22 o 
   6  11   4      927.56      899.11     63.31 o 
   7  11   4     3846.98     3779.11    127.20 o 
   8  11   4       47.22       55.37     38.54 o 
   9  11   4     2953.22     2711.20     58.28 o 
  10  11   4       32.35       51.17     38.30 o 
  11  11   4      520.01      453.92     45.20 o 
  12  11   4      275.47      258.50     61.36 o 
  13  11   4       72.36       96.91     45.90 o 
 -13  12   4      273.20      209.43     73.49 o 
 -12  12   4       12.91       72.75     71.40 o 
 -11  12   4       26.56       26.42     62.66 o 
 -10  12   4      548.42      662.16     73.21 o 
  -9  12   4       62.56       84.08     58.86 o 
  -8  12   4     2797.13     2996.03     89.71 o 
  -7  12   4      485.11      437.91     30.15 o 
  -6  12   4     2190.29     2245.58     42.80 o 
  -5  12   4      392.88      429.05     33.24 o 
  -4  12   4       32.25       70.29     31.29 o 
  -3  12   4      438.26      449.66     32.92 o 
  -2  12   4     1382.42     1168.30    507.48 o 
  -1  12   4       70.24      101.88     37.97 o 
   0  12   4     6123.94     5677.26     93.12 o 
   1  12   4       99.11       80.63     39.26 o 
   2  12   4     1409.59     1248.86     52.74 o 
   3  12   4      441.07      472.48     31.47 o 
   4  12   4       30.07       58.53     27.20 o 
   5  12   4      420.86      366.26     33.30 o 
   6  12   4     2062.90     2084.27     52.05 o 
   7  12   4      498.62      475.46     44.74 o 
   8  12   4     2828.23     2994.29     72.78 o 
   9  12   4       78.40      101.89     43.12 o 
  10  12   4      519.15      611.30     59.13 o 
  11  12   4       29.76       65.38     43.92 o 
  12  12   4       28.41       44.97     42.91 o 
  13  12   4      246.84      231.74     40.98 o 
 -12  13   4      134.85      166.63     67.23 o 
 -11  13   4       14.05       21.66     54.46 o 
 -10  13   4       80.63       88.42     70.13 o 
  -9  13   4     1004.24     1081.51     79.61 o 
  -8  13   4      394.28      450.00     72.66 o 
  -7  13   4      259.35      235.02     29.82 o 
  -6  13   4      375.28      297.37     32.03 o 
  -5  13   4     1575.16     1466.18     41.75 o 
  -4  13   4       78.18       46.72     32.40 o 
  -3  13   4      731.13      835.77     36.95 o 
  -2  13   4       12.03        7.74     38.81 o 
  -1  13   4     2274.83     2232.51     55.01 o 
   0  13   4      340.31      300.30     46.85 o 
   1  13   4     2324.35     2229.55     58.19 o 
   2  13   4        5.21       60.25     45.49 o 
   3  13   4      775.72      942.39     42.84 o 
   4  13   4       81.88       58.66     28.87 o 
   5  13   4     1540.52     1421.75     40.20 o 
   6  13   4      333.09      296.00     41.68 o 
   7  13   4      227.30      271.10     45.27 o 
   8  13   4      449.13      493.47     45.81 o 
   9  13   4     1013.81      984.61     48.11 o 
  10  13   4       87.91       95.77     41.86 o 
  11  13   4       15.17       40.00     40.39 o 
  12  13   4      126.49      172.35     48.78 o 
 -11  14   4      107.89      114.69     63.17 o 
 -10  14   4       10.13       -6.32     68.19 o 
  -9  14   4       16.46       10.01     69.77 o 
  -8  14   4     1137.39     1080.09     79.14 o 
  -7  14   4      107.20      112.69     56.41 o 
  -6  14   4      283.88      286.80     34.30 o 
  -5  14   4      175.12      171.25     34.14 o 
  -4  14   4      741.24      738.41     37.81 o 
  -3  14   4       82.01       74.59     39.99 o 
  -2  14   4       77.40      106.35     43.39 o 
  -1  14   4      160.66      201.80     53.10 o 
   0  14   4      755.75      733.17     57.65 o 
   1  14   4      136.54       80.89     34.06 o 
   2  14   4       43.39       45.74     26.43 o 
   3  14   4       88.96       69.17     30.28 o 
   4  14   4      701.49      649.70     34.68 o 
   5  14   4      156.74      202.15     71.24 o 
   6  14   4      346.10      333.35     45.17 o 
   7  14   4       90.51      115.83     45.49 o 
   8  14   4     1094.70     1132.53     72.99 o 
   9  14   4       22.23        7.12     43.98 o 
  10  14   4       13.16       29.18     41.13 o 
  11  14   4      100.28      100.65     46.87 o 
 -10  15   4       71.17       96.64     71.12 o 
  -9  15   4       10.09       44.63     71.14 o 
  -8  15   4      112.79      160.70     71.15 o 
  -7  15   4     1242.02     1233.66     72.65 o 
  -6  15   4      241.61      167.38     33.51 o 
  -5  15   4      223.27      176.12     36.30 o 
  -4  15   4       79.99       75.21     38.08 o 
  -3  15   4       24.15       49.86     41.48 o 
  -2  15   4       34.35       38.59     45.18 o 
  -1  15   4       12.18       18.99     37.14 o 
   0  15   4        1.31       13.51     44.12 o 
   1  15   4        0.89       20.22     33.10 o 
   2  15   4       43.76       31.47     33.84 o 
   3  15   4       19.00        5.18     35.75 o 
   4  15   4       75.37       67.10     27.90 o 
   5  15   4      212.97      110.21     60.36 o 
   6  15   4      213.10      151.49     74.60 o 
   7  15   4     1311.34     1280.82     53.72 o 
   8  15   4       87.35       95.19     43.63 o 
   9  15   4       27.15       43.31     43.81 o 
  10  15   4       63.37       71.96     43.80 o 
  -9  16   4      215.74      216.12     73.17 o 
  -8  16   4      252.97      283.17     74.39 o 
  -7  16   4      112.02      150.44     69.91 o 
  -6  16   4      751.45      790.67     73.12 o 
  -5  16   4      114.32       78.49     36.75 o 
  -4  16   4      148.11      154.48     42.62 o 
  -3  16   4       29.67       41.76     50.83 o 
  -2  16   4      134.83      175.12     68.51 o 
  -1  16   4       75.12      103.77     46.82 o 
   0  16   4       39.00       68.98     31.83 o 
   1  16   4       98.42       63.11     31.30 o 
   2  16   4       83.37       44.30     33.17 o 
   3  16   4       27.83       18.34     30.96 o 
   4  16   4      154.77      104.70     47.48 o 
   5  16   4      105.17       46.96     49.07 o 
   6  16   4      767.92      736.54     79.18 o 
   7  16   4      102.24       80.93     64.56 o 
   8  16   4      334.96      317.67     48.82 o 
   9  16   4      203.02      175.31     40.41 o 
  -8  17   4      101.88       95.91     60.25 o 
  -7  17   4      196.91      134.88     70.84 o 
  -6  17   4       61.99       70.18     55.72 o 
  -5  17   4      290.32      224.72     39.30 o 
  -4  17   4       32.43       32.45     43.56 o 
  -3  17   4       14.16       53.79     47.51 o 
  -2  17   4       15.18       60.25     47.12 o 
  -1  17   4      111.75      160.29     36.67 o 
   0  17   4      292.24      383.54     51.04 o 
   1  17   4      104.44       37.22     28.90 o 
   2  17   4        9.96       13.67     40.29 o 
   3  17   4        6.69        1.86     32.21 o 
   4  17   4       29.57        0.72     47.90 o 
   5  17   4      263.32      101.75     81.99 o 
   6  17   4       51.15        5.99     46.40 o 
   7  17   4      307.69      278.87     69.74 o 
   8  17   4      111.55      134.55     80.83 o 
  -6  18   4      112.59       -2.46     85.26 o 
  -5  18   4      182.78       47.85     85.02 o 
  -4  18   4      126.71      172.59     40.41 o 
  -3  18   4      259.84      279.01     42.69 o 
  -2  18   4      360.56      456.95     48.06 o 
  -1  18   4      513.54      616.81     47.68 o 
   0  18   4      459.01      530.20     41.56 o 
   1  18   4      494.71      427.67     34.41 o 
   2  18   4      307.70      299.03     59.49 o 
   3  18   4      242.18      171.27     56.86 o 
   4  18   4      113.01       48.14     51.56 o 
   5  18   4      188.10       97.37     81.50 o 
   6  18   4      143.86       69.55     71.85 o 
  -3  19   4      325.83      357.51     39.86 o 
  -2  19   4      122.50      151.11     41.65 o 
  -1  19   4      520.88      586.71     43.20 o 
   0  19   4      917.78      994.75     46.56 o 
   1  19   4      502.19      559.84    109.06 o 
   2  19   4      105.30       60.62     63.21 o 
   3  19   4      319.15      343.48     77.83 o 
   1   0   5     3308.23     3361.65     16.94 o 
   2   0   5      521.85      529.65     13.87 o 
   3   0   5     3605.13     3652.64     31.07 o 
   4   0   5     5420.36     5922.33     64.65 o 
   5   0   5       54.91       38.03     11.97 o 
   6   0   5      204.95      214.30     14.92 o 
   7   0   5     8815.67     8958.61     74.25 o 
   8   0   5      954.04      791.98     29.08 o 
   9   0   5     2192.55     2033.42     84.45 o 
  10   0   5      352.03      381.69     23.65 o 
  11   0   5     1936.42     2212.70     83.39 o 
  12   0   5      166.06      163.23     39.33 o 
  13   0   5      852.92      849.04     41.63 o 
  14   0   5      138.26      126.89     41.61 o 
  15   0   5      872.94      956.24     52.14 o 
  16   0   5     1188.60     1215.30     52.01 o 
 -16   1   5      196.43      222.60     45.27 o 
 -15   1   5      249.84      234.21     43.11 o 
 -14   1   5       41.61       72.14     40.79 o 
 -13   1   5      180.78      132.86     39.96 o 
 -12   1   5     2336.24     2169.58     51.05 o 
 -11   1   5      208.78      210.31     37.90 o 
 -10   1   5     1560.86     1352.50     69.15 o 
  -9   1   5     1336.62     1296.54     22.01 o 
  -8   1   5     3414.74     3201.13     60.70 o 
  -7   1   5      286.38      282.41     13.68 o 
  -6   1   5     5982.98     6515.92     35.36 o 
  -5   1   5     1399.96     1400.67     19.21 o 
  -4   1   5    23100.23    24763.76    231.94 o 
  -3   1   5       20.81       16.90     12.61 o 
  -2   1   5     2975.92     3223.98     23.26 o 
  -1   1   5     2203.12     2304.49     29.26 o 
   0   1   5     1302.57     1548.52     17.82 o 
   1   1   5     2226.62     2358.62     37.79 o 
   2   1   5     2944.03     3189.93     25.22 o 
   3   1   5       56.38       44.08     10.04 o 
   4   1   5    22729.45    24613.68    203.81 o 
   5   1   5     1302.68     1295.05     18.75 o 
   6   1   5     5688.38     6274.49     78.10 o 
   7   1   5      285.18      297.09     17.49 o 
   8   1   5     3230.05     3081.98     60.88 o 
   9   1   5     1412.92     1380.45     25.71 o 
  10   1   5     1807.68     1561.21     63.41 o 
  11   1   5      169.28      145.38     22.15 o 
  12   1   5     2576.06     2236.67     90.76 o 
  13   1   5      141.68      130.92     41.63 o 
  14   1   5       38.38       22.43     38.30 o 
  15   1   5      228.11      225.25     44.96 o 
  16   1   5      201.26      269.46     52.67 o 
 -16   2   5      349.88      394.86     49.35 o 
 -15   2   5      601.12      635.97     54.92 o 
 -14   2   5      368.66      328.14     40.19 o 
 -13   2   5      902.62      919.05     46.81 o 
 -12   2   5      161.77      137.91     39.97 o 
 -11   2   5     2134.64     2197.80     47.85 o 
 -10   2   5      126.80      149.46     31.91 o 
  -9   2   5      142.35      151.52     12.02 o 
  -8   2   5     3353.51     3177.04     44.77 o 
  -7   2   5     1778.02     1698.49     46.27 o 
  -6   2   5        5.75        7.19      8.10 o 
  -5   2   5     6281.29     6291.22    105.56 o 
  -4   2   5     2422.69     2397.50     19.36 o 
  -3   2   5    15630.52    16217.82     83.22 o 
  -2   2   5      270.59      331.76     18.82 o 
  -1   2   5     1445.83     1605.60     21.31 o 
   0   2   5      955.18      947.81     12.94 o 
   1   2   5     1532.83     1741.55     17.77 o 
   2   2   5      362.00      448.21     16.24 o 
   3   2   5    15432.71    16072.51    180.81 o 
   4   2   5     2334.13     2368.34     25.47 o 
   5   2   5     5689.58     5678.41    162.77 o 
   6   2   5        3.76       18.42     16.51 o 
   7   2   5     1748.12     1776.00     24.92 o 
   8   2   5     3314.54     3324.72     32.66 o 
   9   2   5      171.22      186.58     22.08 o 
  10   2   5      167.50      209.51     23.42 o 
  11   2   5     2536.25     2559.69     85.65 o 
  12   2   5      109.63       95.82     23.93 o 
  13   2   5      893.35      938.32     43.92 o 
  14   2   5      375.99      331.93     41.98 o 
  15   2   5      616.97      625.60     45.83 o 
  16   2   5      312.77      348.50     48.09 o 
 -16   3   5       95.36       88.32     46.04 o 
 -15   3   5      675.05      669.98     66.77 o 
 -14   3   5      325.19      397.06     46.43 o 
 -13   3   5      135.32      100.85     38.46 o 
 -12   3   5      997.70      971.17     43.67 o 
 -11   3   5      175.35      144.86     36.07 o 
 -10   3   5      508.88      390.69     53.08 o 
  -9   3   5      611.59      579.65     53.90 o 
  -8   3   5       30.12       37.36     43.87 o 
  -7   3   5      158.26      131.17     39.30 o 
  -6   3   5      471.75      494.77     41.39 o 
  -5   3   5     2950.74     2670.51     48.31 o 
  -4   3   5    31590.06    32399.29    509.52 o 
  -3   3   5      874.36      852.86     23.59 o 
  -2   3   5     5802.63     4946.74     34.80 o 
  -1   3   5     3956.48     4269.58     41.42 o 
   0   3   5    14076.23    13950.55    120.87 o 
   1   3   5     4047.86     4395.56     30.28 o 
   2   3   5     6773.28     5736.55     30.79 o 
   3   3   5      899.80      857.01     19.22 o 
   4   3   5    32386.37    32124.75    454.85 o 
   5   3   5     3124.58     2880.12     50.50 o 
   6   3   5      313.81      321.97     21.84 o 
   7   3   5      161.86      129.77     22.85 o 
   8   3   5       44.46       34.71     22.37 o 
   9   3   5      545.10      553.06     24.98 o 
  10   3   5      697.23      558.84     26.38 o 
  11   3   5      174.53      118.18     26.27 o 
  12   3   5     1023.91      971.08     43.35 o 
  13   3   5      178.94      160.89     29.56 o 
  14   3   5      291.64      295.87     42.12 o 
  15   3   5      639.80      617.75     47.44 o 
  16   3   5      134.20      135.89     45.91 o 
 -16   4   5      287.38      356.53     48.54 o 
 -15   4   5      180.21      174.57     46.01 o 
 -14   4   5      553.02      608.34     43.58 o 
 -13   4   5     1355.99     1357.46     53.40 o 
 -12   4   5        9.93       19.42     38.79 o 
 -11   4   5     1141.67     1370.30     72.54 o 
 -10   4   5      679.86      653.18     61.39 o 
  -9   4   5      343.73      303.19     51.73 o 
  -8   4   5     1078.93     1099.83     53.46 o 
  -7   4   5      367.69      330.22     45.57 o 
  -6   4   5     1606.44     1576.91     48.84 o 
  -5   4   5    12079.12    12151.44     92.44 o 
  -4   4   5     2249.11     2142.30     30.13 o 
  -3   4   5     6569.90     7086.24     79.30 o 
  -2   4   5     5426.50     5953.01     58.08 o 
  -1   4   5     6533.71     6912.26     27.09 o 
   0   4   5     3423.24     4110.48     41.57 o 
   1   4   5     6300.82     6640.26     30.87 o 
   2   4   5     5690.56     6238.12     98.59 o 
   3   4   5     6899.25     7440.19     67.73 o 
   4   4   5     1945.67     1808.40     27.13 o 
   5   4   5    11909.07    11779.11    234.41 o 
   6   4   5     1552.06     1516.97     64.71 o 
   7   4   5      328.73      315.78     24.84 o 
   8   4   5     1025.97     1035.18     37.16 o 
   9   4   5      242.68      260.75     27.93 o 
  10   4   5      706.09      669.26     28.36 o 
  11   4   5     1309.86     1471.34     53.25 o 
  12   4   5       14.28       19.14     26.43 o 
  13   4   5     1316.26     1240.39     50.69 o 
  14   4   5      569.69      542.90     45.94 o 
  15   4   5      193.03      178.53     45.41 o 
  16   4   5      256.02      310.98     46.48 o 
 -16   5   5       23.93        6.87     62.07 o 
 -15   5   5      376.95      330.44     46.06 o 
 -14   5   5      350.26      337.44     46.08 o 
 -13   5   5      549.24      609.81     47.40 o 
 -12   5   5     3079.43     3192.64     91.50 o 
 -11   5   5      210.63      300.00     63.68 o 
 -10   5   5      358.02      294.00     55.78 o 
  -9   5   5      532.70      494.59     54.05 o 
  -8   5   5      767.89      781.99     54.11 o 
  -7   5   5     1248.93     1320.11     52.22 o 
  -6   5   5     2832.34     2671.42     60.40 o 
  -5   5   5     1950.36     1882.50     48.31 o 
  -4   5   5    13414.22    13470.46     93.56 o 
  -3   5   5     6046.68     6417.77     55.78 o 
  -2   5   5     6072.43     5696.10     42.19 o 
  -1   5   5     1684.31     1963.55     17.20 o 
   0   5   5     8704.42     9405.31     86.62 o 
   1   5   5     1594.98     1879.03     19.05 o 
   2   5   5     6292.12     5621.79     29.81 o 
   3   5   5     6181.65     6367.09     63.12 o 
   4   5   5    13331.34    13248.36    372.33 o 
   5   5   5     1988.20     1855.79     31.58 o 
   6   5   5     2694.22     2444.39     35.76 o 
   7   5   5     1229.26     1298.38     31.57 o 
   8   5   5      694.88      715.68     30.30 o 
   9   5   5      486.01      490.53     30.05 o 
  10   5   5      442.47      333.46     31.17 o 
  11   5   5      260.20      308.81     29.10 o 
  12   5   5     3048.45     2897.01     92.30 o 
  13   5   5      556.30      523.45     33.81 o 
  14   5   5      348.53      344.64     33.84 o 
  15   5   5      360.59      304.03     45.30 o 
  16   5   5       15.06        9.88     73.64 o 
 -15   6   5       92.14       75.33     55.75 o 
 -14   6   5      394.87      435.93     48.93 o 
 -13   6   5     1178.23     1179.40     73.64 o 
 -12   6   5      392.38      449.44     67.74 o 
 -11   6   5     1995.66     2065.09     79.41 o 
 -10   6   5      740.29      766.46     66.70 o 
  -9   6   5      416.15      407.62     58.17 o 
  -8   6   5      162.07      197.86     49.94 o 
  -7   6   5      797.71      872.55     53.40 o 
  -6   6   5     1386.08     1437.97     51.07 o 
  -5   6   5    18882.02    18756.78     78.20 o 
  -4   6   5     3457.08     3668.07     38.87 o 
  -3   6   5    12312.95    12495.05     71.36 o 
  -2   6   5     2021.40     1719.05     21.83 o 
  -1   6   5     1914.08     2035.01     17.66 o 
   0   6   5     3523.23     3489.91     31.35 o 
   1   6   5     1825.69     1908.38     19.25 o 
   2   6   5     2089.34     1873.30     26.15 o 
   3   6   5    12097.55    12053.92     60.55 o 
   4   6   5     3309.98     3486.95     58.42 o 
   5   6   5    18450.09    17796.09    100.98 o 
   6   6   5     1368.05     1371.38    101.36 o 
   7   6   5      808.42      787.95     31.23 o 
   8   6   5      151.57      199.05     28.47 o 
   9   6   5      309.81      337.55     32.14 o 
  10   6   5      778.90      792.78     35.34 o 
  11   6   5     2138.53     2119.39     62.22 o 
  12   6   5      341.86      373.47     37.56 o 
  13   6   5     1183.76     1232.71     40.00 o 
  14   6   5      377.30      381.53     33.73 o 
  15   6   5      103.46       60.25     46.29 o 
 -15   7   5      179.69      123.20     44.11 o 
 -14   7   5      132.40      183.43     71.63 o 
 -13   7   5      695.93      775.23     73.23 o 
 -12   7   5     1233.28     1163.69     70.81 o 
 -11   7   5      133.03      145.43     62.31 o 
 -10   7   5     1540.75     1666.62     74.70 o 
  -9   7   5      138.65       82.39     51.85 o 
  -8   7   5     1806.30     1788.23     65.88 o 
  -7   7   5     1171.19     1117.08     55.13 o 
  -6   7   5     1049.89      979.87     32.24 o 
  -5   7   5     1177.37     1133.28     29.65 o 
  -4   7   5    11711.16    11153.37    195.47 o 
  -3   7   5     4511.38     4935.16     94.10 o 
  -2   7   5     8266.07     8054.90     48.24 o 
  -1   7   5      414.77      507.11     16.71 o 
   0   7   5      782.66      656.62     13.96 o 
   1   7   5      463.10      542.46     27.52 o 
   2   7   5     9122.64     8714.18     71.67 o 
   3   7   5     4394.67     4771.41     45.37 o 
   4   7   5    12082.93    11414.03    328.65 o 
   5   7   5     1135.28     1001.70     57.71 o 
   6   7   5      974.39      848.23     30.39 o 
   7   7   5     1177.45     1173.64     36.41 o 
   8   7   5     1656.87     1594.74     52.86 o 
   9   7   5      170.10      165.14     33.80 o 
  10   7   5     1667.35     1700.27     77.58 o 
  11   7   5      143.34      181.47     35.61 o 
  12   7   5     1269.47     1244.85     44.90 o 
  13   7   5      625.84      614.12     52.67 o 
  14   7   5      111.73      136.93     33.47 o 
  15   7   5      176.88      160.06     34.00 o 
 -15   8   5       60.70       72.98     58.16 o 
 -14   8   5       58.66       61.54     55.31 o 
 -13   8   5      135.36      194.67     68.84 o 
 -12   8   5      470.52      395.63     67.15 o 
 -11   8   5     1855.70     1828.26     81.68 o 
 -10   8   5     1978.56     2255.78     81.48 o 
  -9   8   5     1598.64     1672.64     71.71 o 
  -8   8   5        5.57       15.55     50.70 o 
  -7   8   5       89.20      115.66     24.74 o 
  -6   8   5     1091.74     1118.72     30.96 o 
  -5   8   5     2306.72     2514.97     38.81 o 
  -4   8   5     1419.59     1668.43     33.53 o 
  -3   8   5     4111.91     4591.35     68.34 o 
  -2   8   5     3039.03     2759.49     26.25 o 
  -1   8   5     1146.00     1144.33     19.43 o 
   0   8   5     4174.11     4322.90     86.95 o 
   1   8   5      984.00      973.45     20.43 o 
   2   8   5     3254.00     2918.96     32.75 o 
   3   8   5     4111.56     4532.57     46.91 o 
   4   8   5     1213.48     1411.48     34.20 o 
   5   8   5     2303.11     2437.20     26.29 o 
   6   8   5     1018.66      951.59     55.49 o 
   7   8   5      104.13      132.98     30.73 o 
   8   8   5        9.62       38.90     29.60 o 
   9   8   5     1422.48     1402.63     56.91 o 
  10   8   5     2050.65     2184.75     59.47 o 
  11   8   5     1980.12     2002.18     51.44 o 
  12   8   5      392.97      353.97     38.46 o 
  13   8   5      139.79      160.92     41.51 o 
  14   8   5       51.77       73.03     33.54 o 
  15   8   5       60.34       80.57     35.04 o 
 -14   9   5       11.20       27.65     70.44 o 
 -13   9   5       40.56        1.93     65.60 o 
 -12   9   5      639.90      765.56     75.85 o 
 -11   9   5      499.88      506.67     70.44 o 
 -10   9   5     2160.25     2235.81     83.41 o 
  -9   9   5      652.95      670.92     64.59 o 
  -8   9   5     1093.94     1155.02     67.11 o 
  -7   9   5      321.61      330.73     28.48 o 
  -6   9   5      627.01      726.01     42.39 o 
  -5   9   5      539.39      473.63     30.36 o 
  -4   9   5      477.67      369.29     29.58 o 
  -3   9   5      820.84      883.79     28.90 o 
  -2   9   5     1085.64      945.17     20.18 o 
  -1   9   5     3303.34     3641.54    125.67 o 
   0   9   5     6934.01     7241.65     97.53 o 
   1   9   5     3329.92     3659.82     59.38 o 
   2   9   5     1107.51      882.15     20.66 o 
   3   9   5      908.54      968.00     25.41 o 
   4   9   5      628.95      513.97     32.80 o 
   5   9   5      467.90      352.97     17.22 o 
   6   9   5      498.35      542.02     24.02 o 
   7   9   5      294.46      281.57     33.48 o 
   8   9   5     1017.19     1076.37     43.14 o 
   9   9   5      626.82      523.00     39.64 o 
  10   9   5     2096.59     2048.62     92.48 o 
  11   9   5      569.72      533.92     40.62 o 
  12   9   5      635.59      674.06     46.27 o 
  13   9   5       28.85       47.22     36.64 o 
  14   9   5        6.40       11.14     40.49 o 
 -14  10   5      154.82      193.06     75.18 o 
 -13  10   5       75.25      127.26     61.39 o 
 -12  10   5       78.12       45.14     58.82 o 
 -11  10   5     1087.43     1097.60     69.66 o 
 -10  10   5      695.68      797.78     71.18 o 
  -9  10   5     3415.23     3339.76     86.58 o 
  -8  10   5      184.02      211.26     27.21 o 
  -7  10   5      119.03      127.38     44.80 o 
  -6  10   5      746.04      775.77     32.87 o 
  -5  10   5      103.04       85.20     28.04 o 
  -4  10   5     1387.10     1511.73     37.44 o 
  -3  10   5      507.05      583.78     20.21 o 
  -2  10   5     3046.96     2877.33     27.39 o 
  -1  10   5      431.02      457.76     17.31 o 
   0  10   5     1107.93      685.48    270.66 o 
   1  10   5      380.82      421.70     16.91 o 
   2  10   5     3194.72     2963.89     41.83 o 
   3  10   5      366.64      456.99     23.32 o 
   4  10   5     1411.35     1563.29     71.53 o 
   5  10   5      136.11      126.45     18.81 o 
   6  10   5      703.87      721.70     37.07 o 
   7  10   5      124.26       82.08     32.78 o 
   8  10   5      168.48      209.99     40.01 o 
   9  10   5     3325.48     3101.27     56.89 o 
  10  10   5      758.75      824.28     46.31 o 
  11  10   5     1120.95     1114.61     55.36 o 
  12  10   5       76.38       71.01     35.82 o 
  13  10   5       45.14       38.78     39.49 o 
  14  10   5      164.29      225.79     44.70 o 
 -13  11   5       15.87       59.17     72.23 o 
 -12  11   5      594.54      648.29     73.80 o 
 -11  11   5      375.14      412.90     72.27 o 
 -10  11   5     2162.48     2441.36     86.52 o 
  -9  11   5      352.57      374.38     69.78 o 
  -8  11   5      790.14      779.31     33.27 o 
  -7  11   5     1187.30     1283.35     75.19 o 
  -6  11   5      247.13      222.72     29.04 o 
  -5  11   5     1602.87     1407.34     39.77 o 
  -4  11   5      264.23      271.29     21.60 o 
  -3  11   5     1244.46     1371.83     28.88 o 
  -2  11   5     1090.77      956.13     19.79 o 
  -1  11   5     2897.67     2845.06     50.83 o 
   0  11   5       26.84       23.93     29.15 o 
   1  11   5     2975.72     2738.80    148.30 o 
   2  11   5     1178.33      988.17     24.91 o 
   3  11   5     1426.56     1562.09     33.84 o 
   4  11   5      162.20      188.49     19.24 o 
   5  11   5     1557.75     1329.22     26.61 o 
   6  11   5      337.87      325.46     39.89 o 
   7  11   5     1186.99     1357.92     48.77 o 
   8  11   5      745.07      672.91     59.87 o 
   9  11   5      345.32      361.96     45.22 o 
  10  11   5     2338.30     2574.15     58.04 o 
  11  11   5      442.47      436.39     89.95 o 
  12  11   5      454.09      475.92     44.24 o 
  13  11   5       16.44       39.18     41.38 o 
 -12  12   5      101.08      188.44     73.91 o 
 -11  12   5      467.91      492.53     74.32 o 
 -10  12   5      400.57      414.35     66.77 o 
  -9  12   5     1109.51      948.77     66.91 o 
  -8  12   5      520.74      526.78     31.21 o 
  -7  12   5      177.41      199.81     30.73 o 
  -6  12   5       50.46       51.31     28.81 o 
  -5  12   5      340.83      368.83     32.37 o 
  -4  12   5       23.30       77.82     33.46 o 
  -3  12   5      778.89      827.86     34.73 o 
  -2  12   5     1275.00     1173.65     50.71 o 
  -1  12   5      949.51      934.97     47.73 o 
   0  12   5      462.41      451.28     45.84 o 
   1  12   5      953.90      982.54     52.25 o 
   2  12   5     1422.55     1420.71     54.89 o 
   3  12   5      631.10      650.47     64.77 o 
   4  12   5        8.34       57.29     27.03 o 
   5  12   5      337.31      357.88     24.31 o 
   6  12   5       44.10       53.32     41.47 o 
   7  12   5      187.33      245.17     40.91 o 
   8  12   5      504.74      493.90     43.77 o 
   9  12   5     1287.50     1052.02     47.42 o 
  10  12   5      448.63      408.18     43.29 o 
  11  12   5      418.81      380.69     42.36 o 
  12  12   5      104.61      168.03     46.27 o 
 -12  13   5      246.22      244.29     74.84 o 
 -11  13   5      161.79      169.59     61.92 o 
 -10  13   5      317.35      384.08     73.00 o 
  -9  13   5      405.69      422.32     68.71 o 
  -8  13   5      282.04      278.64     69.51 o 
  -7  13   5      320.24      321.14     37.71 o 
  -6  13   5     1641.74     1641.12     44.12 o 
  -5  13   5       17.90       14.34     32.49 o 
  -4  13   5     1004.07      981.49     42.37 o 
  -3  13   5      833.94      750.79     45.08 o 
  -2  13   5     1479.47     1325.90     50.11 o 
  -1  13   5      123.67      185.59     43.21 o 
   0  13   5       18.28       37.55     43.48 o 
   1  13   5      113.88      127.51     46.74 o 
   2  13   5     1496.48     1346.98     53.12 o 
   3  13   5      847.04      839.56     59.19 o 
   4  13   5      914.05      863.93     34.28 o 
   5  13   5       33.28       49.37     66.17 o 
   6  13   5     1596.37     1566.07     55.57 o 
   7  13   5      286.91      234.65     40.31 o 
   8  13   5      325.95      294.17     41.91 o 
   9  13   5      369.97      388.38     46.33 o 
  10  13   5      379.53      379.12     40.84 o 
  11  13   5      194.04      156.36     40.88 o 
  12  13   5      182.16      199.79     48.08 o 
 -11  14   5      213.67      206.48     59.89 o 
 -10  14   5       62.92       31.00     73.26 o 
  -9  14   5      279.77      309.20     71.11 o 
  -8  14   5      252.16      228.32     71.31 o 
  -7  14   5      882.94      884.35     41.95 o 
  -6  14   5      125.80      162.47     34.68 o 
  -5  14   5     1237.80     1195.77     41.98 o 
  -4  14   5      189.24      200.04     33.70 o 
  -3  14   5     1251.59     1216.92    424.21 o 
  -2  14   5      452.14      506.37     44.71 o 
  -1  14   5      625.94      560.87     47.62 o 
   0  14   5      352.47      205.70     43.20 o 
   1  14   5      685.33      639.85     52.40 o 
   2  14   5      453.51      500.06     79.03 o 
   3  14   5     1160.22     1186.07     40.21 o 
   4  14   5      204.86      205.32     32.09 o 
   5  14   5     1387.38     1416.67     81.32 o 
   6  14   5       97.15      135.00     65.47 o 
   7  14   5      863.44      709.54     73.51 o 
   8  14   5      230.22      238.51     47.40 o 
   9  14   5      305.23      302.69     47.16 o 
  10  14   5       45.04       18.31     39.79 o 
  11  14   5      261.14      232.29     43.42 o 
 -10  15   5      482.06      503.68     80.02 o 
  -9  15   5      215.15      256.10     69.84 o 
  -8  15   5       62.74      113.68     69.42 o 
  -7  15   5      274.88      301.57     72.54 o 
  -6  15   5     1649.07     1615.90     65.91 o 
  -5  15   5      186.31      150.29     37.61 o 
  -4  15   5      570.12      653.36     47.77 o 
  -3  15   5      218.33      207.63     44.20 o 
  -2  15   5     1338.75     1559.01     99.34 o 
  -1  15   5      535.55      501.04     47.75 o 
   0  15   5      715.20      771.75     52.31 o 
   1  15   5      540.26      479.53     46.75 o 
   2  15   5     1342.75     1473.70     76.31 o 
   3  15   5      279.42      290.99     42.14 o 
   4  15   5      530.07      415.09    148.53 o 
   5  15   5      152.43       83.71     46.65 o 
   6  15   5     1797.03     1645.32     84.00 o 
   7  15   5      266.22      339.04     48.00 o 
   8  15   5       78.69       90.81     43.55 o 
   9  15   5      190.19      193.66     47.61 o 
  10  15   5      565.61      547.07     46.13 o 
  -9  16   5      377.74      358.07     65.50 o 
  -8  16   5      243.23      188.53     63.59 o 
  -7  16   5      553.30      648.91     78.42 o 
  -6  16   5      467.77      438.22     36.99 o 
  -5  16   5      579.83      640.19     38.49 o 
  -4  16   5      400.35      406.24     47.37 o 
  -3  16   5     1139.07     1248.92     67.13 o 
  -2  16   5      182.78      177.20     48.56 o 
  -1  16   5      574.17      607.69     51.72 o 
   0  16   5      957.45      930.44     66.21 o 
   1  16   5      593.83      597.65     50.85 o 
   2  16   5      200.09      106.60     44.41 o 
   3  16   5     1086.83      978.84     50.60 o 
   4  16   5      369.25      290.89     69.72 o 
   5  16   5      642.99      502.05    338.44 o 
   6  16   5      450.00      295.25    114.78 o 
   7  16   5      562.90      582.31     81.94 o 
   8  16   5      232.15      235.95     48.31 o 
   9  16   5      454.83      382.04     49.56 o 
  -7  17   5      123.89      122.56     56.71 o 
  -6  17   5      930.68      856.17    247.40 o 
  -5  17   5      584.05      583.03    100.25 o 
  -4  17   5      475.50      456.82    164.93 o 
  -3  17   5      346.75      355.87     50.42 o 
  -2  17   5      996.93     1061.32     53.42 o 
  -1  17   5      440.23      440.06     48.41 o 
   0  17   5       45.02       92.16     31.88 o 
   1  17   5      413.29      399.65     47.23 o 
   2  17   5      997.25     1053.24     62.26 o 
   3  17   5      354.13      177.23    150.60 o 
   4  17   5      407.67      340.15    108.80 o 
   5  17   5      537.91      384.11    282.46 o 
   6  17   5      981.42      982.95     85.42 o 
   7  17   5      116.31      116.64     78.48 o 
  -5  18   5      502.74      502.81     53.63 o 
  -4  18   5      552.36      583.82     45.64 o 
  -3  18   5      570.15      533.49     61.73 o 
  -2  18   5       33.08       44.95     49.04 o 
  -1  18   5      199.15      199.83     37.36 o 
   0  18   5      137.67      120.70     37.59 o 
   1  18   5      214.08      259.27     36.49 o 
   2  18   5       21.29       11.21     46.54 o 
   3  18   5      480.48      424.84     79.34 o 
   4  18   5      522.63      509.77     69.47 o 
   5  18   5      587.58      624.97     83.45 o 
  -3  19   5       22.43       32.84     53.21 o 
  -2  19   5      293.17      373.10     79.50 o 
  -1  19   5      130.64      192.24     44.15 o 
   0  19   5        0.10       44.87     39.55 o 
   1  19   5      120.42      163.54     44.62 o 
   2  19   5      291.93      257.87     73.78 o 
   0   0   6      449.68      414.23     17.23 o 
   1   0   6    22574.81    23209.58    162.49 o 
   2   0   6     1443.65     1471.43     31.76 o 
   3   0   6     7036.96     6786.32     61.72 o 
   4   0   6     5535.44     5835.57     26.81 o 
   5   0   6     6068.06     6658.45     43.79 o 
   6   0   6     6767.31     7214.86     48.14 o 
   7   0   6     2034.38     1689.37     37.09 o 
   8   0   6      608.62      447.25     18.25 o 
   9   0   6      842.17     1001.23     22.18 o 
  10   0   6      475.17      467.04     20.93 o 
  11   0   6     5076.85     4784.03    103.92 o 
  12   0   6       57.01      147.15     34.82 o 
  13   0   6      676.38      737.70     45.24 o 
  14   0   6      189.48      112.77     41.09 o 
  15   0   6      376.65      359.26     41.70 o 
  16   0   6        7.94       29.62     46.30 o 
 -16   1   6       70.13       72.18     45.68 o 
 -15   1   6      299.24      308.97     46.54 o 
 -14   1   6     1266.48     1265.34     50.10 o 
 -13   1   6      530.69      604.25     43.06 o 
 -12   1   6      910.26      880.02     64.08 o 
 -11   1   6      260.17      171.73     34.85 o 
 -10   1   6     2320.25     2331.89     50.84 o 
  -9   1   6       49.08       59.22     14.91 o 
  -8   1   6     3612.81     3299.13     39.23 o 
  -7   1   6       22.62       30.41     12.89 o 
  -6   1   6    11595.58    11405.39    108.63 o 
  -5   1   6     3589.58     3410.43     28.03 o 
  -4   1   6      609.08      735.63     17.73 o 
  -3   1   6     2856.77     2775.69     24.90 o 
  -2   1   6    12347.17    13218.85     71.16 o 
  -1   1   6     4963.70     4855.32     26.02 o 
   0   1   6    11331.85    12028.49     49.94 o 
   1   1   6     5074.74     4922.84     30.37 o 
   2   1   6    12027.60    12986.23    101.18 o 
   3   1   6     2791.03     2688.72     34.58 o 
   4   1   6      576.04      721.94     18.28 o 
   5   1   6     3509.45     3349.83     24.92 o 
   6   1   6    10729.20    10402.40     42.22 o 
   7   1   6       30.46       42.47     15.90 o 
   8   1   6     3895.46     3628.15     32.26 o 
   9   1   6       40.82       34.25     18.90 o 
  10   1   6     2356.21     2371.30    103.33 o 
  11   1   6      248.95      134.53     22.53 o 
  12   1   6      982.84     1025.69     41.92 o 
  13   1   6      577.13      672.48     40.76 o 
  14   1   6     1194.06     1132.25     50.85 o 
  15   1   6      240.67      208.35     40.32 o 
  16   1   6       89.45       69.36     46.20 o 
 -16   2   6      570.05      530.89     48.18 o 
 -15   2   6      817.53      790.17     51.19 o 
 -14   2   6      303.63      309.16     45.97 o 
 -13   2   6     2015.24     2249.69     53.53 o 
 -12   2   6      261.30      299.66     37.18 o 
 -11   2   6     1070.58      953.76     41.17 o 
 -10   2   6     2044.23     2143.75     44.51 o 
  -9   2   6     2775.30     2745.90     66.62 o 
  -8   2   6      148.12      101.51     13.09 o 
  -7   2   6     2660.88     2323.17     40.50 o 
  -6   2   6     3168.35     3125.11     24.14 o 
  -5   2   6     4186.38     4291.56     27.20 o 
  -4   2   6      328.22      294.74     32.34 o 
  -3   2   6     4496.56     4341.06     48.39 o 
  -2   2   6     1912.03     2141.82     21.50 o 
  -1   2   6     6784.41     6675.24     60.29 o 
   0   2   6      973.99      885.67     13.04 o 
   1   2   6     7173.80     7178.60     44.83 o 
   2   2   6     1947.54     2142.01     15.31 o 
   3   2   6     4406.11     4261.92     25.80 o 
   4   2   6      345.59      286.13     15.04 o 
   5   2   6     3890.01     3891.65     62.58 o 
   6   2   6     3148.13     3148.14     27.80 o 
   7   2   6     2526.52     2319.45     53.14 o 
   8   2   6      162.32      124.30     20.14 o 
   9   2   6     2818.02     2845.10     60.24 o 
  10   2   6     2057.69     2053.27     67.85 o 
  11   2   6     1058.77      911.43     28.15 o 
  12   2   6      226.46      264.49     25.64 o 
  13   2   6     1968.67     2255.67     60.68 o 
  14   2   6      265.22      236.41     43.82 o 
  15   2   6      812.25      815.27     47.66 o 
  16   2   6      500.70      481.85     44.00 o 
 -16   3   6      336.87      355.56     49.60 o 
 -15   3   6      295.67      289.03     44.51 o 
 -14   3   6     2284.65     2329.89     56.00 o 
 -13   3   6      686.96      762.53     45.89 o 
 -12   3   6      316.99      321.85     38.47 o 
 -11   3   6     2139.08     2260.89     50.30 o 
 -10   3   6      625.75      593.86     37.46 o 
  -9   3   6      203.32      164.60     47.98 o 
  -8   3   6     3999.81     4107.59     75.47 o 
  -7   3   6      865.06      795.09     48.57 o 
  -6   3   6     6058.50     6012.45     73.04 o 
  -5   3   6     2050.69     2008.65     48.02 o 
  -4   3   6     1273.29     1446.85     41.77 o 
  -3   3   6     3142.60     3255.44     32.36 o 
  -2   3   6     9124.57    10274.02     76.33 o 
  -1   3   6     5231.32     5582.36     56.48 o 
   0   3   6    21177.39    22763.50    120.99 o 
   1   3   6     5289.40     5626.54     30.69 o 
   2   3   6     9699.34    11007.70     45.47 o 
   3   3   6     3160.98     3266.57     26.27 o 
   4   3   6     1259.19     1288.65     22.02 o 
   5   3   6     1965.98     1893.00     66.05 o 
   6   3   6     6032.20     5830.47    139.81 o 
   7   3   6      691.54      587.62     23.87 o 
   8   3   6     3723.73     3794.50     83.56 o 
   9   3   6      241.14      213.70     22.11 o 
  10   3   6      618.79      509.72     26.15 o 
  11   3   6     2151.80     2199.72     46.87 o 
  12   3   6      344.63      325.67     27.15 o 
  13   3   6      668.87      739.43     44.79 o 
  14   3   6     2252.18     2184.57     55.66 o 
  15   3   6      234.85      259.91     45.49 o 
  16   3   6      311.69      310.80     47.13 o 
 -16   4   6      221.69      230.86     48.12 o 
 -15   4   6      620.02      632.48     44.22 o 
 -14   4   6      385.77      431.35     47.48 o 
 -13   4   6     2970.86     3193.89     69.25 o 
 -12   4   6      334.57      292.27     39.98 o 
 -11   4   6      277.62      282.84     57.25 o 
 -10   4   6     2556.20     2454.63     73.70 o 
  -9   4   6      198.31      194.04     53.03 o 
  -8   4   6      280.05      284.97     50.54 o 
  -7   4   6     1969.82     1978.37     56.88 o 
  -6   4   6     2063.16     2044.44     54.61 o 
  -5   4   6     1794.39     1705.03     48.65 o 
  -4   4   6      338.85      295.63     22.33 o 
  -3   4   6      244.68      298.99     23.34 o 
  -2   4   6      213.54      194.56     16.53 o 
  -1   4   6    14856.69    15991.63     46.43 o 
   0   4   6      910.11      832.68     15.64 o 
   1   4   6    15515.55    16629.41     94.54 o 
   2   4   6      281.63      255.13     17.32 o 
   3   4   6      278.62      345.96     17.40 o 
   4   4   6      326.32      268.90     27.42 o 
   5   4   6     1644.02     1472.14     26.90 o 
   6   4   6     2075.13     1942.20     30.25 o 
   7   4   6     1854.78     1948.52     39.10 o 
   8   4   6      236.18      252.56     25.79 o 
   9   4   6      273.08      324.85     38.92 o 
  10   4   6     2693.13     2520.54     51.31 o 
  11   4   6      286.61      289.11     28.20 o 
  12   4   6      312.98      263.92     28.28 o 
  13   4   6     2934.27     2837.54     71.00 o 
  14   4   6      429.13      421.64     42.64 o 
  15   4   6      610.46      667.90     50.88 o 
  16   4   6      184.57      242.26     48.51 o 
 -15   5   6      192.77      225.68     44.74 o 
 -14   5   6     1738.40     1689.65     50.87 o 
 -13   5   6     1429.24     1458.54     75.36 o 
 -12   5   6      932.96     1006.36     72.63 o 
 -11   5   6      376.71      426.69     58.30 o 
 -10   5   6      224.71      153.07     60.99 o 
  -9   5   6       55.47       74.09     54.71 o 
  -8   5   6      466.93      493.66     53.21 o 
  -7   5   6      331.02      301.83     48.10 o 
  -6   5   6     2994.52     3223.15     60.98 o 
  -5   5   6     4678.76     4726.79     75.87 o 
  -4   5   6     1601.06     1612.83     29.61 o 
  -3   5   6        9.93       39.93     20.12 o 
  -2   5   6     4342.43     5093.27     36.07 o 
  -1   5   6      117.77      132.65     13.01 o 
   0   5   6       42.67       98.55     11.89 o 
   1   5   6       90.22      125.65     14.41 o 
   2   5   6     4379.51     5184.92     49.85 o 
   3   5   6       13.78       26.83     18.15 o 
   4   5   6     1689.98     1706.56     36.84 o 
   5   5   6     4522.35     4403.95    150.76 o 
   6   5   6     2775.39     2929.30     37.54 o 
   7   5   6      275.25      259.20     24.43 o 
   8   5   6      608.68      580.41     29.78 o 
   9   5   6       67.62      102.70     27.36 o 
  10   5   6      271.65      236.70     33.38 o 
  11   5   6      382.65      454.17     29.29 o 
  12   5   6      989.86      941.98     35.12 o 
  13   5   6     1468.49     1431.14     45.87 o 
  14   5   6     1655.97     1667.66     53.76 o 
  15   5   6      217.69      259.02     44.68 o 
 -15   6   6      417.36      476.32     44.45 o 
 -14   6   6      379.91      417.63     51.85 o 
 -13   6   6     1776.83     1994.57     87.07 o 
 -12   6   6       84.62      186.78     68.45 o 
 -11   6   6      727.85      705.04     62.91 o 
 -10   6   6       39.73       34.27     56.94 o 
  -9   6   6      709.40      650.03     55.94 o 
  -8   6   6      177.00      200.32     52.98 o 
  -7   6   6     1420.10     1252.51     58.11 o 
  -6   6   6     1212.95     1342.70     53.89 o 
  -5   6   6     2210.86     2051.14     34.75 o 
  -4   6   6     1212.87     1251.26     31.35 o 
  -3   6   6     4928.05     5287.46     66.70 o 
  -2   6   6       64.63       86.51     16.15 o 
  -1   6   6     4224.38     4706.84     53.18 o 
   0   6   6       96.61       86.86     12.22 o 
   1   6   6     4901.68     5417.75     65.08 o 
   2   6   6       76.32       90.28     19.07 o 
   3   6   6     4707.83     5131.51    151.75 o 
   4   6   6     1205.01     1240.74     43.37 o 
   5   6   6     2248.61     2034.32     56.38 o 
   6   6   6     1138.17     1194.81     31.13 o 
   7   6   6     1273.58     1103.82     32.11 o 
   8   6   6      123.22      132.71     28.99 o 
   9   6   6      958.30      906.79     34.91 o 
  10   6   6       44.57       45.79     30.04 o 
  11   6   6      744.71      706.39     37.16 o 
  12   6   6      104.33      130.79     29.68 o 
  13   6   6     1706.44     1731.44     78.72 o 
  14   6   6      427.56      464.88     32.18 o 
  15   6   6      433.43      452.99     48.02 o 
 -15   7   6       43.83       54.21     43.88 o 
 -14   7   6      469.21      527.30     69.58 o 
 -13   7   6      592.89      606.68     63.54 o 
 -12   7   6      790.82      739.22     74.29 o 
 -11   7   6       81.41       57.36     55.00 o 
 -10   7   6      231.14      222.91     55.58 o 
  -9   7   6      359.51      344.17     58.95 o 
  -8   7   6      567.95      667.65     54.82 o 
  -7   7   6     1887.22     1858.49     64.01 o 
  -6   7   6      727.85      786.72     28.92 o 
  -5   7   6      423.65      414.65     27.58 o 
  -4   7   6     3007.63     3244.56     41.21 o 
  -3   7   6      669.86      766.17     29.69 o 
  -2   7   6     1005.01      874.30     20.69 o 
  -1   7   6     1220.72     1104.06     16.67 o 
   0   7   6     3508.28     2764.66     42.83 o 
   1   7   6     1195.46     1076.34     20.57 o 
   2   7   6     1172.82     1049.87     24.36 o 
   3   7   6      692.31      752.90     27.26 o 
   4   7   6     3061.42     3055.47     39.58 o 
   5   7   6      445.06      456.55     26.88 o 
   6   7   6      622.33      654.17     30.25 o 
   7   7   6     1677.87     1551.17     59.19 o 
   8   7   6      551.22      598.34     31.26 o 
   9   7   6      301.37      314.97     33.49 o 
  10   7   6      284.80      232.72     31.91 o 
  11   7   6       85.33       89.58     34.54 o 
  12   7   6      825.67      867.29     43.98 o 
  13   7   6      640.42      661.21     34.46 o 
  14   7   6      418.42      416.58     35.34 o 
  15   7   6       54.25       68.66     37.62 o 
 -14   8   6      410.32      374.18     68.87 o 
 -13   8   6      291.82      369.13     74.06 o 
 -12   8   6      468.17      486.75     62.50 o 
 -11   8   6      101.76       51.77     62.17 o 
 -10   8   6      456.23      477.24     61.76 o 
  -9   8   6     2673.38     2896.97     83.07 o 
  -8   8   6      566.54      603.53     60.36 o 
  -7   8   6     1130.44     1030.54     32.79 o 
  -6   8   6      124.29      102.03     26.04 o 
  -5   8   6       14.48       22.11     26.66 o 
  -4   8   6      360.28      389.25     28.55 o 
  -3   8   6     1931.48     1780.43     25.97 o 
  -2   8   6     2864.10     2773.38     47.19 o 
  -1   8   6    15543.50    16263.21     56.12 o 
   0   8   6     3167.66     2965.38     31.85 o 
   1   8   6    16189.99    16833.97    140.99 o 
   2   8   6     2742.72     2626.84     40.72 o 
   3   8   6     1790.33     1708.18     30.04 o 
   4   8   6      345.40      385.19     42.08 o 
   5   8   6        2.99        1.10     26.05 o 
   6   8   6      161.40       82.20     21.92 o 
   7   8   6      899.24      807.98     53.77 o 
   8   8   6      488.64      482.53     32.47 o 
   9   8   6     2966.92     2885.17     50.02 o 
  10   8   6      480.23      441.44     38.36 o 
  11   8   6      107.48       93.04     34.69 o 
  12   8   6      508.69      556.85     43.56 o 
  13   8   6      257.45      257.56     37.32 o 
  14   8   6      480.97      479.65     35.28 o 
 -14   9   6      133.67      149.97     74.82 o 
 -13   9   6      370.16      408.40     66.02 o 
 -12   9   6      110.38      159.82     71.02 o 
 -11   9   6       33.89       30.12     66.87 o 
 -10   9   6      874.25      919.25     71.98 o 
  -9   9   6     1324.81     1320.58     72.46 o 
  -8   9   6     5374.74     5693.72     99.63 o 
  -7   9   6      808.53      887.04     70.13 o 
  -6   9   6      251.36      253.99     26.99 o 
  -5   9   6      533.80      534.66     31.23 o 
  -4   9   6      423.36      469.42     30.17 o 
  -3   9   6      315.11      337.58     19.49 o 
  -2   9   6     3093.07     2719.49     28.26 o 
  -1   9   6     1505.95     1482.40     23.14 o 
   0   9   6     6287.48     5353.68     35.82 o 
   1   9   6     1543.60     1531.00     26.31 o 
   2   9   6     2996.58     2627.37     32.50 o 
   3   9   6      296.99      300.76     21.48 o 
   4   9   6      461.06      528.71     30.75 o 
   5   9   6      595.30      627.33     31.15 o 
   6   9   6      352.66      346.81     32.45 o 
   7   9   6      814.09      882.53     37.41 o 
   8   9   6     5388.18     5429.93     62.67 o 
   9   9   6     1229.00     1172.09     91.36 o 
  10   9   6      910.69      870.70     41.44 o 
  11   9   6       37.07       43.12     35.92 o 
  12   9   6      103.52       90.17     39.90 o 
  13   9   6      426.32      448.65     43.37 o 
  14   9   6       64.84       93.49     37.09 o 
 -13  10   6       43.51       22.01     64.28 o 
 -12  10   6       59.89       74.70     56.80 o 
 -11  10   6       86.72       52.80     55.97 o 
 -10  10   6      168.68      208.64     67.94 o 
  -9  10   6     5239.16     5114.11     99.33 o 
  -8  10   6      829.77      886.92     34.57 o 
  -7  10   6     4992.64     4746.36    169.68 o 
  -6  10   6     1433.02     1450.19     37.96 o 
  -5  10   6       80.69       57.14     27.87 o 
  -4  10   6      127.39      137.32     28.79 o 
  -3  10   6      777.04      735.61     22.19 o 
  -2  10   6     1413.78     1408.35     23.86 o 
  -1  10   6     9601.91     9914.43    198.46 o 
   0  10   6      374.80      350.44     14.59 o 
   1  10   6    10017.10    10149.24     86.60 o 
   2  10   6     1404.20     1368.99     29.87 o 
   3  10   6      691.38      617.39     29.42 o 
   4  10   6      141.81      131.24     19.14 o 
   5  10   6      104.75      114.24     18.54 o 
   6  10   6     1577.05     1497.33     43.76 o 
   7  10   6     4788.34     4495.71    101.06 o 
   8  10   6      761.56      758.16     42.82 o 
   9  10   6     5308.14     5229.78    191.37 o 
  10  10   6      174.03      173.20     35.30 o 
  11  10   6       87.50       65.17     35.11 o 
  12  10   6       56.26       23.08     38.73 o 
  13  10   6       16.72        8.96     41.92 o 
 -13  11   6       55.14       37.07     72.23 o 
 -12  11   6      285.45      336.04     72.29 o 
 -11  11   6      190.71      279.74     73.17 o 
 -10  11   6      340.66      371.15     66.79 o 
  -9  11   6      213.39      293.67     70.95 o 
  -8  11   6     5711.94     5949.51    159.64 o 
  -7  11   6     1740.83     1631.54     55.31 o 
  -6  11   6     2645.95     2830.07     91.94 o 
  -5  11   6      148.09      132.44     32.01 o 
  -4  11   6      329.71      357.89     21.28 o 
  -3  11   6       21.04       23.32     17.60 o 
  -2  11   6     2229.23     1960.81     46.20 o 
  -1  11   6      928.73      938.23     39.98 o 
   0  11   6    12288.38    11019.20    317.88 o 
   1  11   6      843.58      875.51     46.52 o 
   2  11   6     2397.37     2105.77     84.86 o 
   3  11   6       31.10       21.06     17.07 o 
   4  11   6      356.04      357.48     23.68 o 
   5  11   6      184.23      185.78     20.89 o 
   6  11   6     2269.49     2350.79     49.37 o 
   7  11   6     1887.19     1673.85     47.20 o 
   8  11   6     5656.96     5632.11    124.65 o 
   9  11   6      194.67      178.70     38.22 o 
  10  11   6      346.74      316.44     43.88 o 
  11  11   6      189.44      210.80     43.08 o 
  12  11   6      352.47      363.76     42.28 o 
  13  11   6       37.77       57.18     36.52 o 
 -12  12   6      367.76      452.80     78.38 o 
 -11  12   6      283.18      288.69     72.31 o 
 -10  12   6        9.56      -14.37     60.40 o 
  -9  12   6      870.66      911.16     68.36 o 
  -8  12   6      372.79      370.85     32.03 o 
  -7  12   6     2393.43     2443.21     98.65 o 
  -6  12   6      758.70      731.59     87.30 o 
  -5  12   6      723.97      841.55     25.61 o 
  -4  12   6     1010.75     1003.40     25.35 o 
  -3  12   6      312.35      304.62     35.01 o 
  -2  12   6      786.08      669.97     62.05 o 
  -1  12   6     5325.08     5614.24     72.96 o 
   0  12   6      195.41      112.04     39.76 o 
   1  12   6     5779.66     6453.05    297.50 o 
   2  12   6      728.42      607.65     46.78 o 
   3  12   6      266.41      226.83     64.37 o 
   4  12   6      984.12      966.43     49.98 o 
   5  12   6      580.24      623.82     27.43 o 
   6  12   6      863.95      785.66     43.96 o 
   7  12   6     2178.89     2180.30     54.97 o 
   8  12   6      456.54      392.96     42.86 o 
   9  12   6     1036.90      978.64     48.80 o 
  10  12   6       15.79       -3.39     37.48 o 
  11  12   6      288.93      235.45     39.82 o 
  12  12   6      341.56      345.60     46.41 o 
 -12  13   6      198.00      181.14     77.52 o 
 -11  13   6       16.97       55.27     64.01 o 
 -10  13   6       84.60       39.53     69.87 o 
  -9  13   6      138.19      110.60     62.27 o 
  -8  13   6     1020.90     1067.55     38.58 o 
  -7  13   6      518.64      471.02     36.18 o 
  -6  13   6      330.81      396.51     37.18 o 
  -5  13   6      160.63      159.19     33.70 o 
  -4  13   6       51.66       79.34     45.30 o 
  -3  13   6      658.00      612.50     36.02 o 
  -2  13   6       42.57       71.99     39.31 o 
  -1  13   6      598.54      648.20     55.15 o 
   0  13   6     1257.85     1181.26     64.58 o 
   1  13   6      676.49      715.01     50.34 o 
   2  13   6       47.94       37.19     47.95 o 
   3  13   6      644.85      604.54     61.77 o 
   4  13   6       67.38      104.08     29.10 o 
   5  13   6      140.31      101.54     67.35 o 
   6  13   6      261.52      237.40     38.54 o 
   7  13   6      557.77      513.72     45.01 o 
   8  13   6     1039.70     1112.23     81.84 o 
   9  13   6      103.31      100.65     38.48 o 
  10  13   6       99.43      111.15     43.91 o 
  11  13   6       15.02       -9.99     44.85 o 
  12  13   6      209.88      210.65     40.61 o 
 -11  14   6      261.50      302.02     66.77 o 
 -10  14   6      227.41      212.56     74.93 o 
  -9  14   6      883.23      963.58     75.31 o 
  -8  14   6      573.86      610.46     72.87 o 
  -7  14   6      774.95      774.85     37.44 o 
  -6  14   6      107.70      110.90     35.08 o 
  -5  14   6      216.17      182.42     45.39 o 
  -4  14   6      423.51      363.80     36.30 o 
  -3  14   6      184.62      142.23     41.78 o 
  -2  14   6       24.68        6.05     42.27 o 
  -1  14   6      657.42      655.12     48.56 o 
   0  14   6      241.09      182.68     41.05 o 
   1  14   6      654.53      749.83     60.29 o 
   2  14   6       29.66       10.13     33.03 o 
   3  14   6      199.28      135.99     61.82 o 
   4  14   6      407.15      348.86     69.82 o 
   5  14   6      267.99      198.06     66.09 o 
   6  14   6      138.94      113.82     57.32 o 
   7  14   6      730.94      760.09     45.72 o 
   8  14   6      518.75      611.16     49.08 o 
   9  14   6      876.14      829.79     46.73 o 
  10  14   6      208.39      223.80     47.94 o 
  11  14   6      264.48      259.12     48.77 o 
 -10  15   6      140.96      174.11     75.03 o 
  -9  15   6      381.29      362.66     66.46 o 
  -8  15   6      766.53      801.48     72.15 o 
  -7  15   6      390.30      391.48     75.77 o 
  -6  15   6      658.59      677.06     39.85 o 
  -5  15   6       87.74       64.75     34.16 o 
  -4  15   6      444.41      364.01     41.60 o 
  -3  15   6      135.88      134.02     46.69 o 
  -2  15   6       21.52       31.05     43.39 o 
  -1  15   6      120.41      180.50     46.82 o 
   0  15   6      636.29      666.09     58.16 o 
   1  15   6       94.20      109.56     56.24 o 
   2  15   6       49.97       16.86     44.65 o 
   3  15   6      139.14      103.14     35.20 o 
   4  15   6      472.92      228.49    191.73 o 
   5  15   6       70.43       28.34     40.29 o 
   6  15   6      562.68      507.66     68.77 o 
   7  15   6      418.67      342.99     64.29 o 
   8  15   6      741.74      768.08     62.62 o 
   9  15   6      343.91      272.12     45.57 o 
  10  15   6      171.26      173.57     49.87 o 
  -9  16   6      174.04      189.92     62.03 o 
  -8  16   6      285.38      368.82     64.92 o 
  -7  16   6      279.50      283.82     67.52 o 
  -6  16   6      157.86      127.94     33.41 o 
  -5  16   6      178.81      133.90     36.24 o 
  -4  16   6      971.10      826.97    243.61 o 
  -3  16   6      218.57      183.84     47.87 o 
  -2  16   6      103.29       99.50     41.67 o 
  -1  16   6      122.61      145.63     48.42 o 
   0  16   6       23.97       69.88     45.56 o 
   1  16   6      198.55      175.44     67.07 o 
   2  16   6       87.42       59.20     33.69 o 
   3  16   6      203.99      193.27     41.73 o 
   4  16   6      957.02      701.97    457.38 o 
   5  16   6      151.00       87.71     61.92 o 
   6  16   6      195.33      118.08     69.52 o 
   7  16   6      243.72      240.78     66.74 o 
   8  16   6      267.66      238.08     69.51 o 
  -7  17   6      232.38      303.51     70.63 o 
  -6  17   6       96.64       67.62     53.80 o 
  -5  17   6      302.11      250.18     82.45 o 
  -4  17   6       96.21      157.43     79.49 o 
  -3  17   6      230.89      181.34     60.54 o 
  -2  17   6        9.94       51.23     51.23 o 
  -1  17   6      384.69      444.24     52.24 o 
   0  17   6      128.56      218.82     51.73 o 
   1  17   6      348.81      401.54     35.72 o 
   2  17   6        6.69       46.71     38.88 o 
   3  17   6      228.30      184.09     63.20 o 
   4  17   6      109.10       82.42     70.49 o 
   5  17   6      279.44      272.07     67.55 o 
   6  17   6       59.86       58.18     71.00 o 
   7  17   6      260.12      227.82     67.52 o 
  -5  18   6       61.17       46.14     43.12 o 
  -4  18   6      424.98      461.80     60.55 o 
  -3  18   6       86.01       62.70     49.33 o 
  -2  18   6      320.06      366.72     47.95 o 
  -1  18   6      161.68      168.20     46.23 o 
   0  18   6      157.65      201.61     36.50 o 
   1  18   6      156.61      196.77     38.64 o 
   2  18   6      295.28      356.80     69.21 o 
   3  18   6       82.70       59.01     67.07 o 
   4  18   6      418.36      399.90     73.90 o 
   5  18   6       83.91       24.17     63.97 o 
  -2  19   6      265.24      381.78     68.23 o 
  -1  19   6      125.63      199.94     53.03 o 
   0  19   6      226.68      197.49     36.81 o 
   1  19   6      122.21      185.33     38.30 o 
   1   0   7       58.81       42.00      9.81 o 
   2   0   7      788.24      730.18     14.94 o 
   3   0   7      106.83       90.60      8.65 o 
   4   0   7    18530.83    19492.49    187.49 o 
   5   0   7       16.11        4.62     12.43 o 
   6   0   7     1235.17     1253.34     19.68 o 
   7   0   7       79.09       71.94     14.88 o 
   8   0   7     5951.64     5817.66     85.86 o 
   9   0   7      137.72      129.43     16.86 o 
  10   0   7      187.00      150.98     18.65 o 
  11   0   7      197.62      228.22     32.57 o 
  12   0   7     3894.13     3606.22     55.52 o 
  13   0   7      147.21      127.82     39.27 o 
  14   0   7       65.29       35.75     37.52 o 
  15   0   7      186.19      141.80     42.76 o 
  16   0   7      955.11     1058.49     52.77 o 
 -16   1   7      106.01       91.76     40.28 o 
 -15   1   7     1298.00     1217.84     47.49 o 
 -14   1   7       64.05       53.15     36.75 o 
 -13   1   7     1683.64     1615.53     63.19 o 
 -12   1   7      542.24      491.14     37.35 o 
 -11   1   7     1452.03     1556.57     41.69 o 
 -10   1   7       12.96       16.06     15.78 o 
  -9   1   7     1466.20     1628.05     23.04 o 
  -8   1   7      978.75      942.19     19.40 o 
  -7   1   7     6639.06     6250.83     54.37 o 
  -6   1   7      277.33      231.44     13.22 o 
  -5   1   7     5765.83     6154.26     37.51 o 
  -4   1   7     1394.03     1722.17     45.23 o 
  -3   1   7     2182.11     1994.90     24.16 o 
  -2   1   7       70.52       86.34     12.73 o 
  -1   1   7      523.19      496.32     12.36 o 
   0   1   7      563.94      641.42     15.35 o 
   1   1   7      434.67      410.70     11.24 o 
   2   1   7       85.65      112.35     11.80 o 
   3   1   7     2454.44     2231.94     27.83 o 
   4   1   7     1356.77     1657.08     17.51 o 
   5   1   7     5318.95     5649.32     40.34 o 
   6   1   7      289.55      256.38     15.63 o 
   7   1   7     6620.72     6250.24     66.79 o 
   8   1   7     1009.75      993.89     21.84 o 
   9   1   7     1581.60     1728.77     40.10 o 
  10   1   7       29.41       22.92     20.47 o 
  11   1   7     1422.83     1497.62     32.41 o 
  12   1   7      483.86      456.13     38.20 o 
  13   1   7     1669.53     1558.85     76.90 o 
  14   1   7       69.46       96.61     40.38 o 
  15   1   7     1301.37     1305.09     52.80 o 
  16   1   7       98.93      100.29     41.10 o 
 -16   2   7      222.31      240.34     45.44 o 
 -15   2   7      384.36      433.52     44.04 o 
 -14   2   7        6.02      -13.20     45.57 o 
 -13   2   7       60.58       79.75     40.11 o 
 -12   2   7     1674.41     1585.79     47.64 o 
 -11   2   7      149.04      125.85     33.93 o 
 -10   2   7      600.45      557.01     33.49 o 
  -9   2   7      377.21      353.28     17.60 o 
  -8   2   7     3476.27     3288.00     36.85 o 
  -7   2   7      124.57      145.18     12.95 o 
  -6   2   7      124.98      124.43     12.75 o 
  -5   2   7      241.00      200.66     14.69 o 
  -4   2   7     8754.69     8560.35     73.86 o 
  -3   2   7      115.47       90.40     27.96 o 
  -2   2   7     1259.07     1296.41     17.26 o 
  -1   2   7     1198.67     1146.22     15.51 o 
   0   2   7     8786.43     9772.43     64.56 o 
   1   2   7     1194.79     1126.24     19.49 o 
   2   2   7     1487.16     1507.57     22.26 o 
   3   2   7      161.33      130.72     10.49 o 
   4   2   7     8769.53     8593.71     57.35 o 
   5   2   7      252.93      219.63     14.53 o 
   6   2   7      127.71      152.17     15.55 o 
   7   2   7      122.44      131.30     17.12 o 
   8   2   7     3533.01     3435.89     59.27 o 
   9   2   7      413.50      388.17     22.57 o 
  10   2   7      623.03      535.55     39.96 o 
  11   2   7      105.90       67.00     22.54 o 
  12   2   7     1804.04     1675.37     32.93 o 
  13   2   7       50.33       28.04     40.26 o 
  14   2   7       12.30      -12.36     38.98 o 
  15   2   7      374.87      345.96     45.15 o 
  16   2   7      261.21      304.95     47.13 o 
 -16   3   7      368.87      350.68     44.70 o 
 -15   3   7      190.77      170.37     45.04 o 
 -14   3   7      430.42      391.16     45.56 o 
 -13   3   7     1014.53     1032.69     45.31 o 
 -12   3   7      206.27      171.56     35.83 o 
 -11   3   7      794.79      884.72     58.73 o 
 -10   3   7       97.22      133.60     32.87 o 
  -9   3   7      795.70      855.87     59.37 o 
  -8   3   7      109.83      104.36     44.55 o 
  -7   3   7     1899.08     1769.75     56.26 o 
  -6   3   7     3264.25     3231.91     57.99 o 
  -5   3   7     5440.55     5431.13     68.19 o 
  -4   3   7     2254.70     2585.88     49.86 o 
  -3   3   7     2001.71     1647.63     28.69 o 
  -2   3   7     1751.23     1975.28     20.14 o 
  -1   3   7     1391.64     1456.83     27.06 o 
   0   3   7     6384.34     6494.66     80.15 o 
   1   3   7     1580.10     1631.84     51.59 o 
   2   3   7     1739.91     1935.28     26.97 o 
   3   3   7     1832.18     1378.05     18.50 o 
   4   3   7     2169.27     2395.53     27.05 o 
   5   3   7     5621.33     5400.55     41.54 o 
   6   3   7     3404.43     3348.95     34.01 o 
   7   3   7     1851.48     1712.93     26.41 o 
   8   3   7       96.04       78.36     19.51 o 
   9   3   7      768.61      821.61     25.75 o 
  10   3   7      135.91      137.93     22.74 o 
  11   3   7     1037.07     1113.89     40.10 o 
  12   3   7      194.15      172.03     25.53 o 
  13   3   7     1085.51     1088.94     46.01 o 
  14   3   7      437.98      410.35     40.86 o 
  15   3   7      196.64      182.68     42.23 o 
  16   3   7      340.37      271.93     68.44 o 
 -15   4   7      555.43      583.69     50.34 o 
 -14   4   7      175.23      177.64     41.27 o 
 -13   4   7      319.10      337.64     42.20 o 
 -12   4   7     1680.61     1792.70     94.84 o 
 -11   4   7      268.27      291.69     63.98 o 
 -10   4   7       23.23       62.73     56.40 o 
  -9   4   7      365.94      368.57     55.41 o 
  -8   4   7      438.19      423.42     51.73 o 
  -7   4   7     1791.59     1954.09     58.23 o 
  -6   4   7     6336.53     6165.60     76.57 o 
  -5   4   7     1603.76     1583.31     44.97 o 
  -4   4   7    18853.57    17719.94    196.36 o 
  -3   4   7       71.87       26.46     20.50 o 
  -2   4   7     6082.52     6472.18     61.43 o 
  -1   4   7     2546.53     2621.22     21.75 o 
   0   4   7    11498.22    12083.77     81.78 o 
   1   4   7     2646.22     2664.17     31.29 o 
   2   4   7     6777.71     7177.83     57.05 o 
   3   4   7       86.64       46.68     14.77 o 
   4   4   7    19080.39    17789.37    390.51 o 
   5   4   7     1661.92     1648.28     29.39 o 
   6   4   7     6207.11     5819.36     45.13 o 
   7   4   7     1819.76     2009.41     37.17 o 
   8   4   7      490.53      534.41     26.12 o 
   9   4   7      405.91      411.20     23.36 o 
  10   4   7        0.60       17.61     24.53 o 
  11   4   7      326.07      345.32     26.61 o 
  12   4   7     1755.35     1704.20     35.84 o 
  13   4   7      329.61      294.35     27.91 o 
  14   4   7      161.64      144.66     38.22 o 
  15   4   7      542.69      522.80     47.39 o 
 -15   5   7       21.37       17.26     43.39 o 
 -14   5   7       19.90       43.69     45.06 o 
 -13   5   7     1543.28     1595.56     53.02 o 
 -12   5   7      739.27      757.50     69.91 o 
 -11   5   7     1469.18     1539.70     76.18 o 
 -10   5   7      418.38      351.66     55.31 o 
  -9   5   7      164.92      157.34     49.89 o 
  -8   5   7      392.47      471.18     51.07 o 
  -7   5   7     2859.00     3088.39     65.54 o 
  -6   5   7      714.25      726.13     48.54 o 
  -5   5   7    13885.50    14301.55    257.39 o 
  -4   5   7     2151.08     2324.45     35.64 o 
  -3   5   7    15924.88    15477.63     70.08 o 
  -2   5   7     2998.05     3413.84     24.58 o 
  -1   5   7     5402.59     5565.65     50.17 o 
   0   5   7     2247.97     2555.02     21.40 o 
   1   5   7     5553.04     5738.99     69.39 o 
   2   5   7     3078.50     3655.19     29.39 o 
   3   5   7    15822.59    15242.94     97.06 o 
   4   5   7     2101.49     2183.68     31.12 o 
   5   5   7    13536.45    13456.88     63.25 o 
   6   5   7      694.13      710.92     26.36 o 
   7   5   7     2849.04     3015.40     81.56 o 
   8   5   7      383.66      412.82     28.45 o 
   9   5   7      126.97      147.63     26.98 o 
  10   5   7      488.09      482.37     49.46 o 
  11   5   7     1486.21     1477.52     34.61 o 
  12   5   7      723.13      680.95     32.77 o 
  13   5   7     1460.14     1345.58     67.10 o 
  14   5   7       24.12       65.78     42.16 o 
  15   5   7       25.92       68.67     44.89 o 
 -15   6   7       18.10       32.75     40.98 o 
 -14   6   7      298.77      261.91     61.70 o 
 -13   6   7      418.86      519.36     71.42 o 
 -12   6   7     3338.01     3217.41     89.50 o 
 -11   6   7      267.12      230.28     66.19 o 
 -10   6   7      456.90      430.45     60.44 o 
  -9   6   7       48.20       68.67     55.61 o 
  -8   6   7      137.61      128.77     46.72 o 
  -7   6   7     1026.45     1107.84     52.52 o 
  -6   6   7     4156.07     4020.46     72.61 o 
  -5   6   7     1814.31     1780.15     35.40 o 
  -4   6   7    14603.99    14952.83    247.78 o 
  -3   6   7     2325.51     2395.04     87.48 o 
  -2   6   7    11528.61    12209.48     88.01 o 
  -1   6   7     3264.86     3774.80     25.52 o 
   0   6   7     4029.33     3706.20     30.17 o 
   1   6   7     3260.14     3791.30     28.74 o 
   2   6   7    11443.02    12035.97    154.36 o 
   3   6   7     2266.73     2334.82     25.13 o 
   4   6   7    14521.12    14257.33     66.47 o 
   5   6   7     1738.49     1701.53     31.94 o 
   6   6   7     4305.24     4181.27     44.50 o 
   7   6   7     1010.16     1043.98     33.23 o 
   8   6   7      115.12       96.47     27.67 o 
   9   6   7       67.23       58.53     27.25 o 
  10   6   7      518.82      492.56     35.85 o 
  11   6   7      224.82      217.55     34.04 o 
  12   6   7     3277.52     3230.49     68.26 o 
  13   6   7      379.83      365.40     32.61 o 
  14   6   7      314.73      271.31     32.36 o 
  15   6   7       16.17       21.94     42.36 o 
 -15   7   7       42.94       39.70     45.57 o 
 -14   7   7       51.73       70.23     60.59 o 
 -13   7   7      443.17      425.86     72.55 o 
 -12   7   7     1654.62     1595.77     84.14 o 
 -11   7   7     2798.27     2947.03     89.60 o 
 -10   7   7      365.39      393.21     62.03 o 
  -9   7   7     1413.93     1450.58     71.83 o 
  -8   7   7      222.61      211.76     55.09 o 
  -7   7   7      383.39      420.64     53.56 o 
  -6   7   7      304.89      289.62     28.05 o 
  -5   7   7     4659.32     4641.01     89.85 o 
  -4   7   7     2198.70     2108.45     38.79 o 
  -3   7   7     4611.26     4301.01     65.53 o 
  -2   7   7     1191.46     1058.42     22.37 o 
  -1   7   7     2566.07     2659.69     23.04 o 
   0   7   7     1033.28     1062.37     19.38 o 
   1   7   7     2383.04     2410.26     36.79 o 
   2   7   7     1061.57      946.62     33.18 o 
   3   7   7     4401.63     3992.69     40.51 o 
   4   7   7     2170.99     2038.08     33.71 o 
   5   7   7     4543.59     4462.04     82.20 o 
   6   7   7      279.95      152.36     39.27 o 
   7   7   7      373.20      382.67     28.75 o 
   8   7   7      207.54      181.97     28.63 o 
   9   7   7     1337.73     1326.63     39.41 o 
  10   7   7      377.56      352.47     33.07 o 
  11   7   7     2955.36     2892.71     49.80 o 
  12   7   7     1555.99     1451.78     45.41 o 
  13   7   7      406.66      433.33     38.16 o 
  14   7   7       45.79       58.27     33.71 o 
  15   7   7       36.07       66.37     40.52 o 
 -14   8   7       22.23       22.05     72.65 o 
 -13   8   7      462.16      565.64     74.46 o 
 -12   8   7      513.84      572.76     70.92 o 
 -11   8   7      232.48      166.17     58.61 o 
 -10   8   7     1965.32     2013.52     76.81 o 
  -9   8   7      590.58      623.29     66.99 o 
  -8   8   7      137.34      198.72     58.98 o 
  -7   8   7      151.86      168.23     48.44 o 
  -6   8   7      608.27      589.57     31.57 o 
  -5   8   7     1444.39     1533.25     37.24 o 
  -4   8   7     2334.15     2190.06     39.66 o 
  -3   8   7      304.92      346.95     20.36 o 
  -2   8   7     1811.41     1782.58     25.66 o 
  -1   8   7       24.43       23.23     13.35 o 
   0   8   7      403.77      397.67     16.69 o 
   1   8   7       33.53       28.26     12.23 o 
   2   8   7     1839.78     1804.14     29.91 o 
   3   8   7      235.09      287.10     23.34 o 
   4   8   7     2215.28     1992.10     37.01 o 
   5   8   7     1374.85     1345.17     33.69 o 
   6   8   7      699.57      533.94     82.15 o 
   7   8   7      164.68      114.13     29.17 o 
   8   8   7      100.74       96.82     29.65 o 
   9   8   7      626.66      555.60     36.52 o 
  10   8   7     1942.72     1981.43    129.96 o 
  11   8   7      226.93      193.51     36.96 o 
  12   8   7      479.16      478.64     36.12 o 
  13   8   7      427.79      439.07     39.34 o 
  14   8   7       33.93        1.03     31.31 o 
 -14   9   7       75.66       82.04     73.03 o 
 -13   9   7        3.54       27.33     57.53 o 
 -12   9   7       88.10       64.60     67.61 o 
 -11   9   7     1922.95     1940.06     87.43 o 
 -10   9   7     1054.27     1020.68     69.78 o 
  -9   9   7     2732.03     2664.45     85.22 o 
  -8   9   7       89.50      114.36     60.82 o 
  -7   9   7      326.18      331.92     52.79 o 
  -6   9   7      361.29      400.19     31.67 o 
  -5   9   7      451.26      534.79     33.24 o 
  -4   9   7      292.46      249.89     31.94 o 
  -3   9   7      813.43      782.12     23.38 o 
  -2   9   7      362.73      434.06     29.31 o 
  -1   9   7     1255.49     1178.25     23.35 o 
   0   9   7      335.12      276.33     15.84 o 
   1   9   7     1266.41     1158.79     26.48 o 
   2   9   7      401.38      484.43     22.53 o 
   3   9   7      667.73      629.36     25.47 o 
   4   9   7      258.86      247.14     20.46 o 
   5   9   7      644.47      678.66     34.32 o 
   6   9   7      332.56      379.29     31.92 o 
   7   9   7      350.42      327.34     33.15 o 
   8   9   7       87.62       54.44     32.50 o 
   9   9   7     2552.02     2297.78     48.80 o 
  10   9   7     1121.59     1105.94     42.74 o 
  11   9   7     1880.50     1737.02     48.75 o 
  12   9   7       68.05       67.41     33.21 o 
  13   9   7        5.21       16.24     37.66 o 
  14   9   7       73.43       80.01     30.77 o 
 -13  10   7       15.77       27.70     70.35 o 
 -12  10   7      259.52      186.27     61.48 o 
 -11  10   7      345.34      328.02     63.88 o 
 -10  10   7     3164.04     3457.95     98.37 o 
  -9  10   7       81.82       96.05     57.88 o 
  -8  10   7      101.32      162.62     59.20 o 
  -7  10   7      307.29      285.54     41.96 o 
  -6  10   7     1207.66     1172.59     38.72 o 
  -5  10   7      251.00      288.01     30.69 o 
  -4  10   7     2203.63     2375.58     52.85 o 
  -3  10   7      952.57      929.01     27.94 o 
  -2  10   7     3959.00     3639.87     38.90 o 
  -1  10   7      427.00      381.28     22.31 o 
   0  10   7      117.56      129.24     15.41 o 
   1  10   7      451.82      396.53     33.21 o 
   2  10   7     3892.63     3534.70    117.18 o 
   3  10   7     1062.49     1040.48     58.34 o 
   4  10   7     2139.08     2329.99     48.29 o 
   5  10   7      222.55      214.33     32.54 o 
   6  10   7     1360.76     1273.21     42.01 o 
   7  10   7      297.38      219.34     35.13 o 
   8  10   7       81.77       75.69     33.26 o 
   9  10   7      107.68       69.10     35.87 o 
  10  10   7     3102.20     3070.59    110.36 o 
  11  10   7      393.76      400.09     71.96 o 
  12  10   7      286.45      219.65     38.28 o 
  13  10   7       12.06       22.43     42.00 o 
 -13  11   7      115.09      105.21     75.09 o 
 -12  11   7      103.42      127.83     72.50 o 
 -11  11   7     1298.92     1430.39     84.86 o 
 -10  11   7      627.14      543.71     66.51 o 
  -9  11   7     1223.62     1293.21     80.17 o 
  -8  11   7      513.99      605.60     47.06 o 
  -7  11   7      482.50      536.74     35.75 o 
  -6  11   7      345.88      347.50     34.35 o 
  -5  11   7      503.68      553.15     35.35 o 
  -4  11   7      725.22      690.67     27.57 o 
  -3  11   7      760.71      758.91     23.76 o 
  -2  11   7     2167.34     2310.26     33.52 o 
  -1  11   7     2054.45     2211.85     31.41 o 
   0  11   7     2271.94     1935.81     58.36 o 
   1  11   7     2111.29     2180.95     31.97 o 
   2  11   7     2296.97     2317.46    104.91 o 
   3  11   7      543.74      559.56     24.29 o 
   4  11   7      804.92      701.14     28.36 o 
   5  11   7      390.02      431.20     22.44 o 
   6  11   7      320.96      320.14     37.96 o 
   7  11   7      456.85      449.46     39.75 o 
   8  11   7      482.71      486.29     48.11 o 
   9  11   7     1157.91     1101.26     45.42 o 
  10  11   7      669.89      595.89     45.29 o 
  11  11   7     1373.14     1360.53     51.23 o 
  12  11   7      126.92      136.53     44.24 o 
  13  11   7       74.23       53.90     38.49 o 
 -12  12   7       93.92      146.33     73.68 o 
 -11  12   7      308.70      380.20     72.61 o 
 -10  12   7     1189.17     1306.24     78.52 o 
  -9  12   7      375.96      380.10     60.61 o 
  -8  12   7        2.78       16.70     30.24 o 
  -7  12   7      512.01      569.33     50.98 o 
  -6  12   7     1701.64     1948.63     46.14 o 
  -5  12   7     1119.70     1178.00     29.09 o 
  -4  12   7     2117.13     1981.10     31.29 o 
  -3  12   7     2487.89     2771.00     47.94 o 
  -2  12   7     1834.65     1557.00    262.23 o 
  -1  12   7     1018.72     1204.32     82.23 o 
   0  12   7        0.00       -1.62     40.75 o 
   1  12   7     1011.04     1204.29     73.03 o 
   2  12   7     1948.74     1855.99     64.61 o 
   3  12   7     2654.27     2713.45     73.92 o 
   4  12   7     1802.54     1622.89     39.95 o 
   5  12   7     1054.52     1072.78     35.24 o 
   6  12   7     1609.75     1652.63    128.40 o 
   7  12   7      530.98      524.99     43.00 o 
   8  12   7        5.82       15.36     36.49 o 
   9  12   7      378.01      306.80     41.91 o 
  10  12   7     1243.67     1246.75     47.30 o 
  11  12   7      358.11      281.10     41.78 o 
  12  12   7       40.37       45.31     35.42 o 
 -11  13   7      435.08      404.09     67.60 o 
 -10  13   7      131.95      141.56     70.66 o 
  -9  13   7      510.04      503.39     66.38 o 
  -8  13   7      611.72      599.38     35.63 o 
  -7  13   7      332.57      357.46     33.53 o 
  -6  13   7       34.08       28.42     34.62 o 
  -5  13   7     1164.04     1184.75     42.70 o 
  -4  13   7      288.10      298.25     36.92 o 
  -3  13   7     1788.63     2051.29     44.97 o 
  -2  13   7       64.38       42.59     50.19 o 
  -1  13   7     1270.54     1403.74     50.89 o 
   0  13   7      811.17      855.80     52.05 o 
   1  13   7     1279.86     1495.33    103.85 o 
   2  13   7       70.90       47.05     47.37 o 
   3  13   7     1803.70     1950.40     74.90 o 
   4  13   7      264.81      268.87     58.73 o 
   5  13   7     1172.29     1157.02     76.84 o 
   6  13   7       25.38      -15.21     61.25 o 
   7  13   7      340.84      373.68     41.52 o 
   8  13   7      605.50      589.80     44.87 o 
   9  13   7      510.35      517.43     45.19 o 
  10  13   7      133.94      112.51     40.40 o 
  11  13   7      423.23      408.60     43.63 o 
 -10  14   7      936.95     1040.60     84.64 o 
  -9  14   7      648.86      718.60     70.65 o 
  -8  14   7      173.16      159.85     67.35 o 
  -7  14   7       29.00       22.95     35.29 o 
  -6  14   7      350.29      365.90     37.10 o 
  -5  14   7      195.01      175.24     36.06 o 
  -4  14   7      106.91       69.86     35.46 o 
  -3  14   7      462.22      483.09     47.11 o 
  -2  14   7     2881.65     2837.77     63.97 o 
  -1  14   7      235.18      285.00     43.94 o 
   0  14   7      188.54      197.18     45.33 o 
   1  14   7      227.16      325.19     45.85 o 
   2  14   7     2982.35     3086.51    217.10 o 
   3  14   7      517.45      454.69     71.49 o 
   4  14   7      158.58       36.21     45.71 o 
   5  14   7      173.20      108.47     56.92 o 
   6  14   7      415.28      381.21     68.00 o 
   7  14   7       31.55      -14.77     64.52 o 
   8  14   7      176.56      163.24     38.24 o 
   9  14   7      598.06      651.35     50.07 o 
  10  14   7     1004.82      942.70     56.86 o 
  -9  15   7      141.09      165.90     60.85 o 
  -8  15   7      682.88      681.77     67.39 o 
  -7  15   7      808.00      796.62     43.86 o 
  -6  15   7      380.92      332.13     37.85 o 
  -5  15   7      194.71      195.96     35.95 o 
  -4  15   7      266.33      219.31     42.51 o 
  -3  15   7     1229.35     1257.83     91.25 o 
  -2  15   7      160.51      192.63     46.78 o 
  -1  15   7      852.54      899.47     64.06 o 
   0  15   7     1155.13     1107.89    124.02 o 
   1  15   7      946.27     1040.10     57.11 o 
   2  15   7      192.43      248.97     45.68 o 
   3  15   7     1177.33     1314.92     87.69 o 
   4  15   7      291.69      214.31     66.37 o 
   5  15   7      225.11      190.84     71.64 o 
   6  15   7      346.65      173.66     75.95 o 
   7  15   7      800.25      742.75     80.88 o 
   8  15   7      640.38      619.69     45.23 o 
   9  15   7      173.88      131.66     46.00 o 
  -8  16   7      120.82      135.14     66.78 o 
  -7  16   7      125.33      119.88     60.38 o 
  -6  16   7      826.80      958.53     45.65 o 
  -5  16   7      735.34      753.67     40.76 o 
  -4  16   7     1070.83     1033.87    184.21 o 
  -3  16   7      548.39      506.88     44.83 o 
  -2  16   7      763.18      797.25     56.29 o 
  -1  16   7     1078.77     1316.82    111.71 o 
   0  16   7       39.60       68.38     50.34 o 
   1  16   7     1075.22     1366.59     74.11 o 
   2  16   7      765.13      926.13     72.99 o 
   3  16   7      613.39      604.17     74.82 o 
   4  16   7     1016.92      946.08     72.64 o 
   5  16   7      675.73      570.23     80.82 o 
   6  16   7      796.97      895.53     81.58 o 
   7  16   7      121.30       75.35     73.74 o 
   8  16   7      122.49       92.63     75.64 o 
  -7  17   7      284.19      292.89     76.05 o 
  -6  17   7      220.23      260.75     37.42 o 
  -5  17   7      684.83      691.99     62.62 o 
  -4  17   7      276.86      262.30     47.25 o 
  -3  17   7      736.60      649.21     76.46 o 
  -2  17   7      154.54      116.33     51.24 o 
  -1  17   7      417.05      508.04     56.00 o 
   0  17   7     1397.89     1433.46     65.90 o 
   1  17   7      412.80      450.46     54.01 o 
   2  17   7      170.74      196.14     35.52 o 
   3  17   7      688.22      716.18     72.27 o 
   4  17   7      270.32      296.27     75.89 o 
   5  17   7      707.23      689.01     81.22 o 
   6  17   7      197.65      155.23     68.42 o 
   7  17   7      280.46      280.76     76.01 o 
  -5  18   7      239.50      215.35     43.73 o 
  -4  18   7      534.54      447.30     50.31 o 
  -3  18   7      247.76      260.60     62.61 o 
  -2  18   7      249.81      257.13     48.15 o 
  -1  18   7      380.74      367.95     48.73 o 
   0  18   7       17.98       52.85     55.20 o 
   1  18   7      383.70      436.65     58.13 o 
   2  18   7      226.90      270.87     55.44 o 
   3  18   7      284.03      356.68     63.08 o 
   4  18   7      542.70      503.20     80.12 o 
   0   0   8     7052.95     6842.42     83.01 o 
   1   0   8     2173.93     1998.72     17.31 o 
   2   0   8     9883.99    10719.61     97.63 o 
   3   0   8     3113.49     3228.29     29.98 o 
   4   0   8     1903.01     1628.70     21.08 o 
   5   0   8      715.16      567.06     14.91 o 
   6   0   8     2205.80     2283.19     45.60 o 
   7   0   8       63.89       61.05     14.75 o 
   8   0   8       96.29       51.83     16.13 o 
   9   0   8        3.75       10.49     16.62 o 
  10   0   8     4345.81     3894.40     34.69 o 
  11   0   8      549.92      470.83     34.54 o 
  12   0   8        9.09       35.00     32.42 o 
  13   0   8      105.03      105.41     37.20 o 
  14   0   8      925.48      896.11     44.30 o 
  15   0   8      469.38      500.84     47.06 o 
  16   0   8       35.45       47.51     67.36 o 
 -15   1   8      124.29      129.42     43.20 o 
 -14   1   8      535.96      579.54     44.29 o 
 -13   1   8     1856.39     1786.13     52.31 o 
 -12   1   8       41.09       81.32     34.27 o 
 -11   1   8     2978.65     2811.35     75.03 o 
 -10   1   8      605.73      613.41     34.97 o 
  -9   1   8     2466.27     2607.34     28.07 o 
  -8   1   8      817.57      747.66     18.70 o 
  -7   1   8     1871.87     1821.11     21.67 o 
  -6   1   8     2737.90     2760.90     75.67 o 
  -5   1   8     6435.39     5803.90     77.35 o 
  -4   1   8      455.85      497.10     19.68 o 
  -3   1   8     2486.16     2603.73     27.19 o 
  -2   1   8     2817.53     2805.73     24.45 o 
  -1   1   8     7148.85     7253.32     29.08 o 
   0   1   8      571.75      544.94      7.91 o 
   1   1   8     7735.80     7692.03    111.09 o 
   2   1   8     2744.27     2726.40     20.80 o 
   3   1   8     2383.51     2473.22     28.39 o 
   4   1   8      443.20      483.54     12.38 o 
   5   1   8     6340.42     5544.50     50.92 o 
   6   1   8     2504.15     2423.44     24.38 o 
   7   1   8     2026.15     1972.69     51.11 o 
   8   1   8      739.71      689.41     20.77 o 
   9   1   8     2499.82     2737.97     31.04 o 
  10   1   8      600.61      616.64     25.28 o 
  11   1   8     2977.14     2700.06     57.33 o 
  12   1   8       32.98       48.66     32.28 o 
  13   1   8     1800.41     1724.30     48.44 o 
  14   1   8      513.33      498.96     40.92 o 
  15   1   8      210.89      245.08     45.06 o 
 -15   2   8      459.77      410.36     42.21 o 
 -14   2   8      961.03      927.56     47.00 o 
 -13   2   8      160.47      133.91     38.46 o 
 -12   2   8       19.77       42.40     33.62 o 
 -11   2   8      448.62      412.17     35.76 o 
 -10   2   8     2446.03     2391.30     68.87 o 
  -9   2   8       81.52       65.91     13.69 o 
  -8   2   8     1791.33     1670.17     29.73 o 
  -7   2   8     3922.70     4034.54     67.63 o 
  -6   2   8     8134.23     8649.94     44.08 o 
  -5   2   8     1152.25      993.80     20.16 o 
  -4   2   8      751.67      647.97     32.74 o 
  -3   2   8     4081.00     4288.96     50.62 o 
  -2   2   8    21751.62    23003.47    221.62 o 
  -1   2   8     4424.43     4554.81     24.82 o 
   0   2   8    12223.58    13326.09     65.19 o 
   1   2   8     4163.06     4199.60     53.96 o 
   2   2   8    21540.04    22855.69    248.92 o 
   3   2   8     4081.12     4138.76     61.88 o 
   4   2   8      694.13      602.05     13.62 o 
   5   2   8     1129.49     1019.02     21.32 o 
   6   2   8     7983.10     8612.66     43.76 o 
   7   2   8     3766.19     3944.65     32.26 o 
   8   2   8     1868.03     1779.34     26.82 o 
   9   2   8       59.98       42.73     19.16 o 
  10   2   8     2363.90     2287.39     76.47 o 
  11   2   8      440.13      389.11     24.58 o 
  12   2   8        5.66       -2.98     32.59 o 
  13   2   8      131.53      124.15     38.79 o 
  14   2   8     1004.61      967.35     53.59 o 
  15   2   8      400.71      422.64     46.80 o 
 -15   3   8      358.33      345.21     45.29 o 
 -14   3   8      612.49      640.23     42.94 o 
 -13   3   8     3076.75     2981.16    114.79 o 
 -12   3   8      454.36      535.18     40.79 o 
 -11   3   8      427.15      341.36     36.01 o 
 -10   3   8      585.80      623.05     35.90 o 
  -9   3   8     1738.60     1858.63     67.42 o 
  -8   3   8      716.71      829.44     49.51 o 
  -7   3   8     2957.02     2955.52     64.66 o 
  -6   3   8     6388.85     6447.01     77.19 o 
  -5   3   8    10499.08     9689.75     86.85 o 
  -4   3   8      987.43     1023.02     40.70 o 
  -3   3   8     1514.00     1889.34     30.94 o 
  -2   3   8      844.16      848.51     17.58 o 
  -1   3   8     8183.03     8314.50     48.54 o 
   0   3   8      876.22     1252.28     19.05 o 
   1   3   8     7402.39     7371.16    123.47 o 
   2   3   8      869.50      852.45     20.59 o 
   3   3   8     1634.15     2005.36     19.73 o 
   4   3   8      947.11      958.82     17.99 o 
   5   3   8    10285.87     9228.13     72.55 o 
   6   3   8     6804.01     7089.93     61.72 o 
   7   3   8     2776.94     2703.18     62.39 o 
   8   3   8      714.11      799.99     24.04 o 
   9   3   8     1535.31     1598.40     37.23 o 
  10   3   8      640.83      639.14     41.86 o 
  11   3   8      431.05      369.44     26.68 o 
  12   3   8      397.42      435.26     26.71 o 
  13   3   8     3116.25     3052.40     57.54 o 
  14   3   8      567.01      605.09     47.75 o 
  15   3   8      312.27      305.97     44.41 o 
 -15   4   8      529.34      508.38     40.93 o 
 -14   4   8     2496.18     2681.19    180.30 o 
 -13   4   8      562.09      522.08     43.92 o 
 -12   4   8     1020.80     1041.22     43.97 o 
 -11   4   8     1272.07     1211.23     65.71 o 
 -10   4   8      203.25      247.83     59.89 o 
  -9   4   8      407.48      381.15     51.47 o 
  -8   4   8      282.67      312.46     46.18 o 
  -7   4   8      932.09      964.37     53.54 o 
  -6   4   8      559.14      564.60     43.66 o 
  -5   4   8      801.67      636.26     40.10 o 
  -4   4   8     2618.78     3051.10     44.48 o 
  -3   4   8     1136.77     1153.73     27.50 o 
  -2   4   8      762.03      755.83     17.72 o 
  -1   4   8       96.59       66.09     13.71 o 
   0   4   8      141.26      263.77     13.66 o 
   1   4   8      160.79      117.90     15.04 o 
   2   4   8      751.37      752.89     19.40 o 
   3   4   8     1230.54     1245.53     17.59 o 
   4   4   8     2547.90     2989.62     29.40 o 
   5   4   8      880.46      773.75     21.78 o 
   6   4   8      660.51      652.87     34.89 o 
   7   4   8     1119.66     1190.89     76.66 o 
   8   4   8      166.72      160.93     23.42 o 
   9   4   8      475.64      423.40     23.83 o 
  10   4   8      169.17      175.65     24.90 o 
  11   4   8     1282.42     1123.47     30.61 o 
  12   4   8     1017.75      975.28     37.72 o 
  13   4   8      535.53      451.69     38.20 o 
  14   4   8     2407.37     2419.34     62.00 o 
  15   4   8      523.06      506.10     43.16 o 
 -15   5   8      463.68      498.07     46.61 o 
 -14   5   8      579.51      636.89     44.49 o 
 -13   5   8     3166.36     3062.05     63.89 o 
 -12   5   8      805.11      835.89     72.50 o 
 -11   5   8      263.00      317.98     57.09 o 
 -10   5   8      155.62      129.61     61.32 o 
  -9   5   8       29.31       28.15     54.67 o 
  -8   5   8      398.31      489.54     51.05 o 
  -7   5   8      667.19      600.76     51.87 o 
  -6   5   8      961.45      871.18     48.67 o 
  -5   5   8     3211.25     2667.29     59.64 o 
  -4   5   8     1366.98     1558.36     48.10 o 
  -3   5   8       83.26       80.18     20.00 o 
  -2   5   8      395.17      374.50     16.79 o 
  -1   5   8     4329.52     5315.60     42.22 o 
   0   5   8      401.82      364.84     14.41 o 
   1   5   8     4393.54     5367.30     35.41 o 
   2   5   8      422.10      398.15     19.28 o 
   3   5   8       59.08       51.69     21.89 o 
   4   5   8     1314.00     1497.99     25.69 o 
   5   5   8     3293.05     2574.21     32.18 o 
   6   5   8     1090.07     1007.94     27.53 o 
   7   5   8      688.45      609.93     26.91 o 
   8   5   8      300.56      339.90     27.03 o 
   9   5   8       78.63       89.16     26.33 o 
  10   5   8      189.39      158.14     25.37 o 
  11   5   8      262.72      236.37     27.46 o 
  12   5   8      792.13      749.38     44.38 o 
  13   5   8     3099.74     2826.23     83.13 o 
  14   5   8      616.45      691.02     47.43 o 
  15   5   8      468.27      563.52     70.22 o 
 -15   6   8      289.97      324.16     46.46 o 
 -14   6   8     1131.32     1217.12     52.34 o 
 -13   6   8      564.52      524.29     71.46 o 
 -12   6   8      589.50      622.49     74.54 o 
 -11   6   8      221.54      219.87     57.61 o 
 -10   6   8       46.27       -6.85     60.58 o 
  -9   6   8     1546.59     1548.82     67.54 o 
  -8   6   8     1106.41     1090.22     61.99 o 
  -7   6   8      959.46      900.46     56.61 o 
  -6   6   8      783.79      862.18     51.35 o 
  -5   6   8      292.02      236.39     26.91 o 
  -4   6   8       32.80       29.34     24.12 o 
  -3   6   8       45.08       51.76     20.07 o 
  -2   6   8     1299.08     1355.35     27.77 o 
  -1   6   8        6.14       34.43     14.67 o 
   0   6   8      218.56      210.51     15.16 o 
   1   6   8        2.15       18.60     12.49 o 
   2   6   8     1059.43     1061.64     32.61 o 
   3   6   8       37.70       63.32     23.60 o 
   4   6   8       28.32       38.17     20.90 o 
   5   6   8      240.19      197.57     22.21 o 
   6   6   8      692.43      702.77     27.20 o 
   7   6   8      836.52      748.11     34.40 o 
   8   6   8     1464.32     1295.39     33.54 o 
   9   6   8     1355.03     1323.31     35.87 o 
  10   6   8       38.54       47.15     30.78 o 
  11   6   8      220.45      228.12     28.38 o 
  12   6   8      618.19      620.04     42.21 o 
  13   6   8      583.71      513.42     31.33 o 
  14   6   8     1097.84     1134.66     51.19 o 
  15   6   8      325.62      329.62     46.38 o 
 -14   7   8      370.12      366.14     77.67 o 
 -13   7   8     1235.97     1243.60     83.06 o 
 -12   7   8       22.98       70.61     57.27 o 
 -11   7   8      417.26      422.40     68.66 o 
 -10   7   8      271.41      297.92     64.20 o 
  -9   7   8      224.36      226.71     53.57 o 
  -8   7   8     1120.76     1159.34     63.59 o 
  -7   7   8      816.01      908.57     53.48 o 
  -6   7   8      332.77      420.96     29.74 o 
  -5   7   8     2058.05     1963.00     50.67 o 
  -4   7   8      457.33      498.12     31.01 o 
  -3   7   8      606.92      746.31     22.46 o 
  -2   7   8      442.72      474.46     21.23 o 
  -1   7   8     3535.90     3390.35     26.68 o 
   0   7   8     2478.88     3265.36    151.05 o 
   1   7   8     2895.16     2710.46     31.35 o 
   2   7   8      346.36      360.93     23.02 o 
   3   7   8      570.70      705.50     26.02 o 
   4   7   8      427.45      469.81     24.77 o 
   5   7   8     1924.40     1649.57     49.54 o 
   6   7   8      345.61      361.11     26.63 o 
   7   7   8     1040.74     1151.70     34.73 o 
   8   7   8      949.99      925.70     58.26 o 
   9   7   8      318.89      309.83     42.41 o 
  10   7   8      242.12      272.55     31.53 o 
  11   7   8      434.76      425.54     35.82 o 
  12   7   8       37.24       41.76     30.09 o 
  13   7   8     1205.06     1068.46     37.29 o 
  14   7   8      435.54      430.50     33.34 o 
 -14   8   8      155.79      233.11     72.71 o 
 -13   8   8       81.82      124.22     57.75 o 
 -12   8   8      179.71      225.39     72.57 o 
 -11   8   8       42.18        3.98     66.70 o 
 -10   8   8      550.42      539.79     70.48 o 
  -9   8   8     3217.73     3392.92     84.16 o 
  -8   8   8     1921.97     1897.42     70.49 o 
  -7   8   8      863.64      851.18     58.54 o 
  -6   8   8      747.98      741.80     32.99 o 
  -5   8   8      172.98      156.53     28.25 o 
  -4   8   8       23.38       13.39     20.36 o 
  -3   8   8       74.50       85.11     19.04 o 
  -2   8   8     1183.85     1096.15     24.01 o 
  -1   8   8     1478.82     1140.08     19.75 o 
   0   8   8     3951.62     3525.75     30.16 o 
   1   8   8     1478.50     1142.44     33.14 o 
   2   8   8     1191.68     1090.70     50.33 o 
   3   8   8       59.26       84.81     22.77 o 
   4   8   8       15.00       16.94     23.69 o 
   5   8   8      181.79      144.67     26.10 o 
   6   8   8      957.67      904.51     32.39 o 
   7   8   8      925.52      860.32     33.98 o 
   8   8   8     2188.14     1938.63     70.08 o 
   9   8   8     3075.78     3086.29     91.73 o 
  10   8   8      545.13      544.18     43.03 o 
  11   8   8       38.01       18.34     33.27 o 
  12   8   8      172.27      141.56     38.44 o 
  13   8   8      121.72      155.06     32.90 o 
  14   8   8      113.03      124.28     33.55 o 
 -14   9   8      444.28      454.03     65.96 o 
 -13   9   8      136.63      107.63     72.54 o 
 -12   9   8        7.78       50.17     56.30 o 
 -11   9   8      113.80      126.98     58.02 o 
 -10   9   8      141.50      113.26     60.02 o 
  -9   9   8     3137.97     3175.26     87.96 o 
  -8   9   8     3118.85     3343.11     86.73 o 
  -7   9   8     3322.20     3317.27     79.47 o 
  -6   9   8     1974.23     2037.88     41.75 o 
  -5   9   8     1043.58     1027.93     40.79 o 
  -4   9   8      413.20      373.48     23.50 o 
  -3   9   8     1582.87     1591.04     35.03 o 
  -2   9   8     1877.81     1906.89     49.15 o 
  -1   9   8     5211.87     5047.34     69.46 o 
   0   9   8     7876.98     8163.23     45.87 o 
   1   9   8     5048.65     4838.16     47.85 o 
   2   9   8     1734.01     1807.92     32.93 o 
   3   9   8     1543.26     1531.55     32.19 o 
   4   9   8      431.12      382.84     27.25 o 
   5   9   8     1103.66     1130.61     36.68 o 
   6   9   8     2202.62     2176.35     50.74 o 
   7   9   8     3561.25     3583.60     52.34 o 
   8   9   8     2920.58     2954.05    101.66 o 
   9   9   8     3107.37     2802.66     50.58 o 
  10   9   8      154.65      146.48     37.10 o 
  11   9   8      111.74       82.97     36.55 o 
  12   9   8        9.71        3.39     51.49 o 
  13   9   8       84.32       71.30     39.63 o 
  14   9   8      536.21      541.30     68.47 o 
 -13  10   8      127.05      116.04     73.93 o 
 -12  10   8       34.51       31.07     70.74 o 
 -11  10   8      160.25       93.82     70.05 o 
 -10  10   8     1009.01     1044.77     76.44 o 
  -9  10   8     1902.90     2145.30     83.15 o 
  -8  10   8     2977.49     3304.05     89.44 o 
  -7  10   8      852.67      897.42     36.75 o 
  -6  10   8     1686.25     1766.16     44.32 o 
  -5  10   8     1514.41     1453.69     40.65 o 
  -4  10   8      701.21      768.24     26.11 o 
  -3  10   8      221.68      243.78     22.64 o 
  -2  10   8     4434.78     4341.57     70.54 o 
  -1  10   8     4044.21     3522.08     41.00 o 
   0  10   8    14839.16    14025.42    109.43 o 
   1  10   8     3927.06     3360.55     40.27 o 
   2  10   8     4356.13     4214.60     74.56 o 
   3  10   8      195.73      214.68     29.76 o 
   4  10   8      660.02      761.42     32.44 o 
   5  10   8     1641.04     1654.67     32.94 o 
   6  10   8     1657.06     1709.71     44.52 o 
   7  10   8      959.28      881.14     39.29 o 
   8  10   8     2829.50     2943.42     53.81 o 
   9  10   8     1838.61     1769.30     46.72 o 
  10  10   8     1032.57      991.06     45.26 o 
  11  10   8      157.50      126.39     37.08 o 
  12  10   8       50.27       63.82     39.80 o 
  13  10   8      143.94      130.86     39.20 o 
 -12  11   8      437.68      463.35     78.50 o 
 -11  11   8       44.75       40.12     69.32 o 
 -10  11   8      410.29      405.64     62.84 o 
  -9  11   8     1561.59     1658.19     80.03 o 
  -8  11   8      783.06      825.60     38.52 o 
  -7  11   8     2552.88     2503.01     48.74 o 
  -6  11   8     1293.16     1453.49     43.24 o 
  -5  11   8      255.58      269.88     23.96 o 
  -4  11   8      695.86      625.06     30.60 o 
  -3  11   8      578.79      589.79     24.70 o 
  -2  11   8      681.19      660.08     29.29 o 
  -1  11   8     5244.65     5436.84    156.14 o 
   0  11   8     5755.59     5738.96     81.43 o 
   1  11   8     5402.60     5551.79     65.37 o 
   2  11   8      562.85      516.72     74.41 o 
   3  11   8      615.69      633.19     27.16 o 
   4  11   8      668.94      616.59     31.89 o 
   5  11   8      251.26      235.86     27.22 o 
   6  11   8     1474.00     1605.32     98.17 o 
   7  11   8     2233.47     2107.07     50.49 o 
   8  11   8      822.60      756.16     41.78 o 
   9  11   8     1547.02     1475.33     46.39 o 
  10  11   8      460.43      416.00     39.78 o 
  11  11   8       43.62       41.55     36.78 o 
  12  11   8      421.08      417.51     42.51 o 
 -12  12   8       62.39      127.39     71.39 o 
 -11  12   8      236.01      218.66     63.01 o 
 -10  12   8       34.38       22.71     70.02 o 
  -9  12   8      655.29      637.36     63.91 o 
  -8  12   8     1938.89     1990.05     47.38 o 
  -7  12   8      159.01      187.75     32.76 o 
  -6  12   8      459.90      508.30     26.80 o 
  -5  12   8      698.94      733.20     27.67 o 
  -4  12   8      226.41      235.37     23.15 o 
  -3  12   8      288.31      229.90     21.53 o 
  -2  12   8      846.41      856.07     46.13 o 
  -1  12   8      614.14      762.91     50.52 o 
   0  12   8     2722.03     2495.69    226.18 o 
   1  12   8      508.15      622.52     29.68 o 
   2  12   8     1064.42     1112.36     70.39 o 
   3  12   8      308.75      263.16     23.76 o 
   4  12   8      239.89      225.50     25.10 o 
   5  12   8      664.48      692.35     30.01 o 
   6  12   8      382.86      386.65     37.31 o 
   7  12   8      235.65      206.70     39.66 o 
   8  12   8     1850.78     1767.53     48.83 o 
   9  12   8      672.26      533.04     41.02 o 
  10  12   8       50.65       38.86     38.53 o 
  11  12   8      232.78      226.38     42.76 o 
  12  12   8       89.88       93.41     41.54 o 
 -11  13   8      112.32      104.06     57.03 o 
 -10  13   8        5.42       43.15     73.52 o 
  -9  13   8      682.66      604.37     72.44 o 
  -8  13   8      711.28      775.37     64.27 o 
  -7  13   8      958.17      966.51     42.76 o 
  -6  13   8       86.08       94.72     33.21 o 
  -5  13   8      102.51      148.91     35.77 o 
  -4  13   8      265.46      247.67     35.28 o 
  -3  13   8       93.95      150.52     36.12 o 
  -2  13   8       85.00      118.85     47.78 o 
  -1  13   8      677.20      760.80     49.18 o 
   0  13   8      427.46      391.26     50.01 o 
   1  13   8      880.30     1040.79     55.22 o 
   2  13   8       59.27       54.60     29.98 o 
   3  13   8       86.93      160.90     53.36 o 
   4  13   8      246.34      191.01     56.04 o 
   5  13   8      147.34      144.93     68.12 o 
   6  13   8      116.49      170.96     58.85 o 
   7  13   8      939.26      847.81     43.83 o 
   8  13   8      623.81      658.48     42.78 o 
   9  13   8      688.70      611.09     45.37 o 
  10  13   8        1.74        6.94     40.43 o 
  11  13   8      123.02      119.93     65.65 o 
 -10  14   8      109.26      101.10     76.32 o 
  -9  14   8      319.81      361.59     71.62 o 
  -8  14   8      826.40      872.46     66.76 o 
  -7  14   8      391.36      409.67     36.57 o 
  -6  14   8      203.01      213.72     34.51 o 
  -5  14   8       35.81       47.96     35.95 o 
  -4  14   8       85.23       68.76     35.57 o 
  -3  14   8      146.30      238.10     48.47 o 
  -2  14   8      109.77       75.82     41.79 o 
  -1  14   8      235.54      360.03     51.25 o 
   0  14   8     1187.86     1413.42    200.67 o 
   1  14   8      226.63      303.88     53.64 o 
   2  14   8      163.14      241.56     51.04 o 
   3  14   8      144.12      222.87     60.83 o 
   4  14   8       88.98       73.43     66.32 o 
   5  14   8       21.47      -11.09     62.79 o 
   6  14   8      237.37      207.67     72.82 o 
   7  14   8      352.41      392.89     75.45 o 
   8  14   8      736.29      688.74     62.12 o 
   9  14   8      288.13      232.08     42.50 o 
  10  14   8      134.93      130.22     40.39 o 
  -9  15   8      430.11      435.88     66.66 o 
  -8  15   8      272.11      309.40     63.49 o 
  -7  15   8      454.55      445.97     37.70 o 
  -6  15   8       64.33       51.43     33.68 o 
  -5  15   8      477.97      537.19     53.87 o 
  -4  15   8      426.22      424.17     40.26 o 
  -3  15   8       50.52       64.57     49.32 o 
  -2  15   8      140.45      101.24     47.46 o 
  -1  15   8     1249.16     1336.64     59.72 o 
   0  15   8      538.49      553.96     55.08 o 
   1  15   8     1442.40     1552.62    178.91 o 
   2  15   8      109.72      138.17     49.73 o 
   3  15   8       61.73      179.54     66.78 o 
   4  15   8      408.55      450.78     65.33 o 
   5  15   8      530.93      533.35     75.98 o 
   6  15   8       56.06       30.23     61.99 o 
   7  15   8      330.98      272.78     66.62 o 
   8  15   8      251.19      215.39     76.41 o 
   9  15   8      459.93      407.80     41.52 o 
  -8  16   8      434.76      325.16     68.87 o 
  -7  16   8      132.36      169.58     59.52 o 
  -6  16   8      103.60      151.80     39.03 o 
  -5  16   8      255.78      248.91     36.50 o 
  -4  16   8      157.25      150.18     41.34 o 
  -3  16   8       57.52       83.89     48.02 o 
  -2  16   8      231.41      188.73     47.99 o 
  -1  16   8      309.62      456.89     52.87 o 
   0  16   8      831.87      875.12     55.03 o 
   1  16   8      266.10      414.33     52.46 o 
   2  16   8      302.09      197.64     53.90 o 
   3  16   8       62.88      115.15     56.64 o 
   4  16   8      173.21      278.29     70.74 o 
   5  16   8      225.49      162.60     58.26 o 
   6  16   8      109.41       76.78     67.70 o 
   7  16   8      118.41      100.52     66.93 o 
   8  16   8      403.67      324.89     67.78 o 
  -6  17   8       91.74      114.93     33.23 o 
  -5  17   8      157.21      185.45     43.57 o 
  -4  17   8      104.02       88.08     43.93 o 
  -3  17   8       79.00       55.97     49.47 o 
  -2  17   8       59.49       81.00     45.49 o 
  -1  17   8      378.37      404.22     50.43 o 
   0  17   8      166.77      200.35     50.94 o 
   1  17   8      489.47      582.85     54.44 o 
   2  17   8       41.19       59.67     67.03 o 
   3  17   8       78.43      121.70     66.32 o 
   4  17   8       98.27      149.18     58.39 o 
   5  17   8      197.44      201.13     72.07 o 
   6  17   8       85.50        8.34     78.42 o 
  -4  18   8       60.86       72.85     47.65 o 
  -3  18   8      106.15       87.69     62.48 o 
  -2  18   8       86.92       66.15     51.75 o 
  -1  18   8       70.30      106.90     49.94 o 
   0  18   8      520.52      617.11     59.10 o 
   1  18   8       54.61      145.28     55.71 o 
   2  18   8      129.98      147.71     65.37 o 
   3  18   8      110.54      160.33     71.63 o 
   4  18   8       67.12       87.32     62.24 o 
   1   0   9     4945.30     5973.14     46.09 o 
   2   0   9      613.77      602.82     14.72 o 
   3   0   9    15998.12    15259.66    163.61 o 
   4   0   9      460.90      641.21     12.37 o 
   5   0   9     3610.05     3997.80     25.61 o 
   6   0   9      394.80      428.70     15.45 o 
   7   0   9     3807.15     3216.02     59.75 o 
   8   0   9       39.86       66.20     16.13 o 
   9   0   9      935.35      969.16     37.43 o 
  10   0   9       36.04       33.92     17.64 o 
  11   0   9     2330.20     2145.93     59.67 o 
  12   0   9       39.49       75.53     31.82 o 
  13   0   9      524.48      529.25     39.38 o 
  14   0   9      721.17      631.29     39.49 o 
  15   0   9      487.60      432.78     44.79 o 
 -15   1   9      119.93       90.86     41.67 o 
 -14   1   9      289.57      281.43     40.67 o 
 -13   1   9      285.29      262.19     37.33 o 
 -12   1   9     1778.40     1767.61     80.92 o 
 -11   1   9      568.00      642.03     34.83 o 
 -10   1   9      942.15      901.07     35.45 o 
  -9   1   9       68.07       69.08     15.03 o 
  -8   1   9     1886.17     1854.25     23.72 o 
  -7   1   9      578.28      505.58     16.69 o 
  -6   1   9      448.38      487.19     15.56 o 
  -5   1   9      880.69      981.47     23.23 o 
  -4   1   9     9736.96     9855.44    120.95 o 
  -3   1   9      102.26      183.67     15.81 o 
  -2   1   9     1155.94     1082.44     19.44 o 
  -1   1   9      120.96      109.95     13.03 o 
   0   1   9       96.68       91.34      5.93 o 
   1   1   9      114.40       86.82     10.15 o 
   2   1   9     1311.35     1232.46     17.46 o 
   3   1   9       95.51      186.44     14.55 o 
   4   1   9    10013.03     9862.62    153.51 o 
   5   1   9      862.66      924.57     16.14 o 
   6   1   9      584.16      618.79     17.16 o 
   7   1   9      586.35      517.96     18.06 o 
   8   1   9     1922.25     1861.50     30.40 o 
   9   1   9       70.31       49.82     18.38 o 
  10   1   9     1005.59      866.12     24.38 o 
  11   1   9      539.13      612.87     34.53 o 
  12   1   9     1716.33     1701.22     44.61 o 
  13   1   9      291.47      279.69     38.28 o 
  14   1   9      324.98      289.54     39.74 o 
  15   1   9      118.60      154.64     42.11 o 
 -15   2   9      336.16      292.14     41.60 o 
 -14   2   9      267.17      203.38     42.22 o 
 -13   2   9      667.72      690.55     42.85 o 
 -12   2   9        9.56       -3.53     32.71 o 
 -11   2   9     1994.20     1977.46     49.25 o 
 -10   2   9        3.81       29.94     30.12 o 
  -9   2   9      891.74      967.18     33.24 o 
  -8   2   9       83.39       84.06     13.56 o 
  -7   2   9     3008.00     2622.29     29.29 o 
  -6   2   9       32.45       30.95     15.44 o 
  -5   2   9     2126.39     2273.64     51.23 o 
  -4   2   9       32.76       57.19     32.22 o 
  -3   2   9     1373.39     1179.16     25.62 o 
  -2   2   9      297.75      281.87     14.37 o 
  -1   2   9     6035.79     7111.20     40.33 o 
   0   2   9      143.00      153.55      9.15 o 
   1   2   9     6196.02     7213.65     91.35 o 
   2   2   9      328.15      296.09     13.62 o 
   3   2   9     1063.59      780.78     19.56 o 
   4   2   9       31.96       42.86      9.34 o 
   5   2   9     2316.43     2367.15     25.76 o 
   6   2   9       38.34       43.36     14.97 o 
   7   2   9     2982.65     2584.74     27.83 o 
   8   2   9       81.42       58.63     17.63 o 
   9   2   9     1016.39     1070.65     25.57 o 
  10   2   9        1.27        6.15     21.00 o 
  11   2   9     1945.01     1831.58     48.08 o 
  12   2   9        8.72        6.24     41.93 o 
  13   2   9      739.84      734.46     40.35 o 
  14   2   9      272.40      246.94     37.93 o 
  15   2   9      330.26      293.73     42.27 o 
 -15   3   9      389.16      419.27     44.67 o 
 -14   3   9       33.57       29.36     40.09 o 
 -13   3   9       34.50       35.04     35.76 o 
 -12   3   9     2031.59     2094.99     60.41 o 
 -11   3   9      272.97      338.85     35.43 o 
 -10   3   9      251.52      252.29     30.67 o 
  -9   3   9       63.51       44.12     50.62 o 
  -8   3   9     1383.17     1417.90     55.33 o 
  -7   3   9      973.34      984.55     52.44 o 
  -6   3   9      872.16      710.12     43.52 o 
  -5   3   9     1519.82     1678.80     47.94 o 
  -4   3   9     5917.99     5638.80     66.86 o 
  -3   3   9      104.02       81.83     17.86 o 
  -2   3   9     2422.83     2696.30     23.58 o 
  -1   3   9      256.09      276.29     14.02 o 
   0   3   9     4968.42     5483.21     64.91 o 
   1   3   9      270.27      295.03     17.73 o 
   2   3   9     1860.16     2050.93     27.13 o 
   3   3   9       92.49       73.29     23.37 o 
   4   3   9     5980.65     5562.81    128.44 o 
   5   3   9     1595.13     1702.07     21.09 o 
   6   3   9      927.11      739.28     29.38 o 
   7   3   9     1005.61      975.98     22.53 o 
   8   3   9     1488.88     1455.27     26.52 o 
   9   3   9       72.31       69.90     20.35 o 
  10   3   9      332.25      300.53     23.66 o 
  11   3   9      293.68      372.48     25.10 o 
  12   3   9     2035.98     1993.41     35.37 o 
  13   3   9       35.91       55.64     34.32 o 
  14   3   9       47.55       22.09     37.49 o 
  15   3   9      384.38      415.61     41.74 o 
 -15   4   9       26.73       35.04     43.80 o 
 -14   4   9       39.67       68.55     36.52 o 
 -13   4   9      520.60      525.89     42.11 o 
 -12   4   9      169.99      214.90     36.45 o 
 -11   4   9     1847.73     1751.67     45.68 o 
 -10   4   9      305.20      366.86     56.82 o 
  -9   4   9      507.72      605.96     56.13 o 
  -8   4   9      192.31      160.47     43.78 o 
  -7   4   9      233.77      297.29     48.82 o 
  -6   4   9     1770.06     1649.61     54.81 o 
  -5   4   9    12577.53    12659.70    101.96 o 
  -4   4   9     4349.08     4349.66     61.21 o 
  -3   4   9    22577.54    21241.06    117.23 o 
  -2   4   9      717.90      873.39     18.74 o 
  -1   4   9     2181.28     2439.76     23.13 o 
   0   4   9     1529.80     1897.62     26.82 o 
   1   4   9     2502.05     2816.45     32.61 o 
   2   4   9      672.79      773.89     20.63 o 
   3   4   9    21655.33    20382.56     84.43 o 
   4   4   9     4459.61     4272.66     32.25 o 
   5   4   9    12872.33    12429.55     55.57 o 
   6   4   9     1791.14     1654.13     54.95 o 
   7   4   9      207.67      249.84     22.80 o 
   8   4   9      191.61      175.54     20.53 o 
   9   4   9      703.14      859.97     25.93 o 
  10   4   9      322.05      373.20     24.76 o 
  11   4   9     1811.09     1668.67     33.81 o 
  12   4   9      180.46      216.39     26.81 o 
  13   4   9      510.95      514.68     41.20 o 
  14   4   9       37.61       31.82     37.01 o 
  15   4   9       35.37       38.05     55.98 o 
 -15   5   9       87.04      126.41     45.24 o 
 -14   5   9      248.02      255.92     45.52 o 
 -13   5   9      227.99      243.54     43.36 o 
 -12   5   9     1181.84     1415.24     80.31 o 
 -11   5   9       28.51       63.05     61.54 o 
 -10   5   9      208.08      265.57     59.04 o 
  -9   5   9      151.71      159.52     53.56 o 
  -8   5   9     1092.43      989.52     60.42 o 
  -7   5   9     1101.93     1195.38     57.81 o 
  -6   5   9     4798.56     4362.20     71.90 o 
  -5   5   9     2512.84     2803.17     61.46 o 
  -4   5   9    22960.65    23428.32    104.50 o 
  -3   5   9     1556.90     1462.15     26.01 o 
  -2   5   9     6217.46     7668.91     37.99 o 
  -1   5   9      803.82      943.02     17.65 o 
   0   5   9     4505.13     4747.01     71.50 o 
   1   5   9      773.27      881.22     20.19 o 
   2   5   9     6320.04     7633.33     44.84 o 
   3   5   9     1533.06     1467.87     35.10 o 
   4   5   9    23272.89    23280.74    273.15 o 
   5   5   9     2438.86     2541.43     72.07 o 
   6   5   9     4982.85     4522.57     60.57 o 
   7   5   9     1094.90     1132.71     29.05 o 
   8   5   9     1184.03     1003.72     29.99 o 
   9   5   9      163.94      161.59     23.98 o 
  10   5   9      291.90      265.62     25.00 o 
  11   5   9       26.80       36.69     24.98 o 
  12   5   9     1087.58     1160.69     38.27 o 
  13   5   9      215.71      175.11     28.34 o 
  14   5   9      271.99      284.11     45.72 o 
  15   5   9       83.37      113.10     73.52 o 
 -14   6   9       14.69       39.77     42.78 o 
 -13   6   9      900.33      951.38     78.36 o 
 -12   6   9      576.40      544.72     64.34 o 
 -11   6   9     2543.30     2519.28     86.89 o 
 -10   6   9        8.02      -14.68     58.20 o 
  -9   6   9      164.93      227.22     59.25 o 
  -8   6   9       12.25        8.54     45.27 o 
  -7   6   9      574.38      616.76     50.14 o 
  -6   6   9      662.94      654.76     48.08 o 
  -5   6   9    11999.90    12185.90    164.89 o 
  -4   6   9     1219.25     1219.95     34.04 o 
  -3   6   9    10778.77     9894.68     87.76 o 
  -2   6   9      812.97      859.00     19.83 o 
  -1   6   9      229.93      152.63     15.77 o 
   0   6   9      135.37      107.74     15.59 o 
   1   6   9      287.69      222.46     18.63 o 
   2   6   9      819.50      851.81     24.10 o 
   3   6   9    10649.65     9791.06     63.06 o 
   4   6   9     1156.25     1111.24     22.35 o 
   5   6   9    12107.94    11770.90    446.27 o 
   6   6   9      648.63      602.78     26.52 o 
   7   6   9      523.21      514.46     45.18 o 
   8   6   9       11.97       17.86     25.57 o 
   9   6   9      257.28      305.16     29.12 o 
  10   6   9       12.21       27.01     29.30 o 
  11   6   9     2315.44     2089.25     38.10 o 
  12   6   9      552.84      516.36     32.90 o 
  13   6   9      941.76      922.02     36.63 o 
  14   6   9       13.04       38.20     38.92 o 
 -14   7   9      439.64      432.38     44.70 o 
 -13   7   9      389.81      377.96     67.74 o 
 -12   7   9     2169.06     2251.06     91.38 o 
 -11   7   9      142.61      129.54     62.97 o 
 -10   7   9     1377.14     1521.09     71.96 o 
  -9   7   9       22.09       -8.15     59.04 o 
  -8   7   9      241.05      248.05     56.11 o 
  -7   7   9      633.16      599.48     57.02 o 
  -6   7   9     1638.43     1584.34     39.37 o 
  -5   7   9     1254.31     1312.24     55.85 o 
  -4   7   9     6467.50     6833.22     46.59 o 
  -3   7   9     1336.94     1506.88     28.46 o 
  -2   7   9     5881.73     6892.49     44.37 o 
  -1   7   9      375.18      419.85     17.79 o 
   0   7   9      866.00      841.50     36.99 o 
   1   7   9      366.87      435.73     19.85 o 
   2   7   9     5633.83     6606.70     61.72 o 
   3   7   9     1347.33     1396.61     32.56 o 
   4   7   9     6326.90     6605.89     60.02 o 
   5   7   9     1180.30     1150.70     32.16 o 
   6   7   9     1781.48     1717.86     34.08 o 
   7   7   9      650.92      709.61     30.77 o 
   8   7   9      295.89      279.21     28.72 o 
   9   7   9       27.21       21.74     29.80 o 
  10   7   9     1255.41     1304.89     39.77 o 
  11   7   9      136.57       85.12     34.49 o 
  12   7   9     2029.99     1946.77     47.10 o 
  13   7   9      373.61      398.04     30.54 o 
  14   7   9      484.71      412.16     75.10 o 
 -14   8   9       66.05      121.30     65.14 o 
 -13   8   9      320.37      404.98     76.76 o 
 -12   8   9      622.35      609.23     65.66 o 
 -11   8   9     3083.94     3074.87     92.64 o 
 -10   8   9      209.58      229.53     56.59 o 
  -9   8   9     1631.71     1853.17     76.49 o 
  -8   8   9       63.53       54.70     54.52 o 
  -7   8   9        7.49       75.98     54.85 o 
  -6   8   9      470.41      498.02     44.26 o 
  -5   8   9     1218.05     1048.11     47.30 o 
  -4   8   9     1171.19     1022.71     53.70 o 
  -3   8   9     5177.92     4844.32     53.15 o 
  -2   8   9      192.45      202.37     21.33 o 
  -1   8   9      701.99      598.30     18.80 o 
   0   8   9       15.37        2.94     17.49 o 
   1   8   9      669.56      552.65     27.32 o 
   2   8   9      178.11      209.53     23.36 o 
   3   8   9     4705.03     4431.16     47.72 o 
   4   8   9     1140.87     1021.69     35.38 o 
   5   8   9     1584.71     1427.51     34.03 o 
   6   8   9      483.69      497.67     28.90 o 
   7   8   9       11.96        6.73     33.02 o 
   8   8   9       71.47       19.94     30.82 o 
   9   8   9     1616.81     1626.29     91.25 o 
  10   8   9      213.79      235.85     33.24 o 
  11   8   9     2830.14     2614.87     81.38 o 
  12   8   9      597.74      588.11     37.99 o 
  13   8   9      372.92      382.32     33.35 o 
  14   8   9       63.07       68.17     41.07 o 
 -13   9   9      201.72      163.60     71.08 o 
 -12   9   9      818.82      857.72     79.89 o 
 -11   9   9        3.81      -11.48     67.49 o 
 -10   9   9     1817.39     2009.87     85.16 o 
  -9   9   9      268.23      265.18     57.50 o 
  -8   9   9      258.20      333.62     55.21 o 
  -7   9   9      663.42      723.04     43.95 o 
  -6   9   9     2389.23     2577.45     48.64 o 
  -5   9   9      958.32      919.49     27.95 o 
  -4   9   9       34.86        9.76     25.10 o 
  -3   9   9      211.42      289.72     23.22 o 
  -2   9   9     2196.84     2211.61     29.91 o 
  -1   9   9      521.80      431.02     19.78 o 
   0   9   9     2709.75     2584.36     34.82 o 
   1   9   9      500.70      414.17     20.38 o 
   2   9   9     1838.01     1908.32     52.35 o 
   3   9   9      214.74      312.19     27.32 o 
   4   9   9       21.50       32.15     24.53 o 
   5   9   9      898.59      897.17     33.73 o 
   6   9   9     2698.02     2617.75    156.85 o 
   7   9   9      679.55      681.22     33.53 o 
   8   9   9      264.73      249.25     30.98 o 
   9   9   9      284.62      231.26     34.77 o 
  10   9   9     1761.52     1813.81     47.15 o 
  11   9   9        1.76       17.69     44.45 o 
  12   9   9      771.71      790.73     44.54 o 
  13   9   9      187.37      141.81     52.33 o 
 -13  10   9       37.41       21.43     60.72 o 
 -12  10   9       99.70       62.96     71.11 o 
 -11  10   9     1264.13     1212.25     82.09 o 
 -10  10   9      242.18      199.20     58.79 o 
  -9  10   9     1240.27     1248.17     76.36 o 
  -8  10   9      324.73      359.66     64.54 o 
  -7  10   9      483.49      499.56     36.19 o 
  -6  10   9      193.82      200.49     31.43 o 
  -5  10   9     1334.09     1255.50     32.94 o 
  -4  10   9      372.08      310.66     24.71 o 
  -3  10   9     1618.08     1625.19     70.17 o 
  -2  10   9      605.54      724.84     25.51 o 
  -1  10   9     1474.55     1430.90     33.61 o 
   0  10   9      782.64      638.72     27.96 o 
   1  10   9     1539.62     1546.67     32.68 o 
   2  10   9      613.80      718.66     26.77 o 
   3  10   9     1185.00     1189.72     49.23 o 
   4  10   9      399.16      359.70     29.15 o 
   5  10   9     1676.92     1592.44     87.30 o 
   6  10   9      203.57      195.62     30.82 o 
   7  10   9      462.98      458.57     60.83 o 
   8  10   9      355.14      341.15     42.68 o 
   9  10   9     1216.58     1084.54     40.88 o 
  10  10   9      259.00      203.78     38.87 o 
  11  10   9     1176.91     1113.10     44.85 o 
  12  10   9      106.18      105.22     39.66 o 
 -12  11   9      289.54      257.42     64.50 o 
 -11  11   9      630.77      571.94     64.76 o 
 -10  11   9      981.82     1105.54     80.78 o 
  -9  11   9       22.28       22.32     55.21 o 
  -8  11   9       17.20       63.77     33.61 o 
  -7  11   9      318.57      372.02     54.32 o 
  -6  11   9      292.77      288.41     25.48 o 
  -5  11   9       35.01       21.10     25.33 o 
  -4  11   9      345.28      355.43     25.12 o 
  -3  11   9     1625.25     1579.26     30.82 o 
  -2  11   9     1415.54     1502.62     42.74 o 
  -1  11   9      107.24      109.00     23.83 o 
   0  11   9     1052.70     1262.59     34.06 o 
   1  11   9      100.87      118.91     23.42 o 
   2  11   9     1293.75     1222.87     67.45 o 
   3  11   9     1680.11     1615.44     57.15 o 
   4  11   9      423.12      424.19     28.01 o 
   5  11   9       44.15       29.91     32.96 o 
   6  11   9      206.53      182.49     35.09 o 
   7  11   9      345.56      300.39     41.91 o 
   8  11   9       34.97       36.36     34.14 o 
   9  11   9       17.78       48.33     32.60 o 
  10  11   9      934.81      930.16     43.59 o 
  11  11   9      663.00      581.80     42.53 o 
  12  11   9      266.64      169.95     67.94 o 
 -11  12   9      547.49      590.88     69.22 o 
 -10  12   9      190.32      174.52     72.84 o 
  -9  12   9      807.33      939.94     76.65 o 
  -8  12   9      393.11      496.77     39.80 o 
  -7  12   9      308.69      306.55     37.25 o 
  -6  12   9       25.24       28.26     23.79 o 
  -5  12   9      155.83      119.08     24.57 o 
  -4  12   9      521.24      530.65     25.78 o 
  -3  12   9     1455.92     1528.96     30.81 o 
  -2  12   9      573.71      590.99     39.24 o 
  -1  12   9      930.82     1022.86     49.44 o 
   0  12   9     1413.92     1323.70     73.28 o 
   1  12   9      898.55      943.79     35.12 o 
   2  12   9      581.01      586.06     32.75 o 
   3  12   9     1549.95     1585.42     34.21 o 
   4  12   9      564.13      506.98     47.44 o 
   5  12   9      212.82      168.82     47.90 o 
   6  12   9       25.33       20.20     27.56 o 
   7  12   9      291.80      229.78     25.98 o 
   8  12   9      377.88      356.08     39.72 o 
   9  12   9      785.22      815.50     59.58 o 
  10  12   9      199.93      188.18     40.64 o 
  11  12   9      571.69      515.23     44.55 o 
 -11  13   9       18.08       -2.07     66.64 o 
 -10  13   9      759.40      769.65     81.06 o 
  -9  13   9       42.97       50.19     71.58 o 
  -8  13   9       25.20       31.56     32.40 o 
  -7  13   9      197.26      213.16     36.72 o 
  -6  13   9      438.54      535.56     40.37 o 
  -5  13   9       77.44       78.44     36.04 o 
  -4  13   9      573.01      549.65     36.85 o 
  -3  13   9      284.62      319.17     36.33 o 
  -2  13   9     1646.56     1412.20     54.53 o 
  -1  13   9      219.91      166.05     49.28 o 
   0  13   9      530.70      488.74     50.40 o 
   1  13   9      214.97      180.57     49.62 o 
   2  13   9     1718.59     1657.55     63.48 o 
   3  13   9      304.11      342.05     60.22 o 
   4  13   9      585.19      664.85     60.14 o 
   5  13   9       71.06      115.24     62.45 o 
   6  13   9      529.22      517.65     60.23 o 
   7  13   9      190.64      146.49     59.86 o 
   8  13   9       24.38       20.62     35.22 o 
   9  13   9       44.24       46.18     40.00 o 
  10  13   9      875.32      801.75     45.34 o 
  11  13   9       18.32       73.04     55.64 o 
 -10  14   9       67.52       94.15     74.76 o 
  -9  14   9      336.57      377.98     75.56 o 
  -8  14   9      201.59      236.33     39.09 o 
  -7  14   9      606.41      650.40     43.25 o 
  -6  14   9       16.98      -12.27     38.45 o 
  -5  14   9      748.23      737.23     42.87 o 
  -4  14   9      241.78      241.85     36.14 o 
  -3  14   9      895.82      931.33     48.91 o 
  -2  14   9      103.15       84.41     47.51 o 
  -1  14   9     2357.11     2649.85    324.69 o 
   0  14   9      207.74      201.05     46.70 o 
   1  14   9     2437.91     2767.52    213.99 o 
   2  14   9      100.91       73.30     45.53 o 
   3  14   9      855.86      893.95     62.40 o 
   4  14   9      242.95      272.24     58.49 o 
   5  14   9      843.57      891.78     74.19 o 
   6  14   9       13.35       27.30     65.83 o 
   7  14   9      589.79      552.31     73.58 o 
   8  14   9      201.86      140.11     74.12 o 
   9  14   9      372.32      333.83     40.53 o 
  10  14   9       60.30       63.35     53.78 o 
  -9  15   9      201.14      242.20     71.26 o 
  -8  15   9       79.02       67.96     66.43 o 
  -7  15   9       60.16       44.83     39.85 o 
  -6  15   9     1183.49     1245.88     48.22 o 
  -5  15   9       12.70        0.08     35.91 o 
  -4  15   9      748.44      842.87    142.88 o 
  -3  15   9      171.72      124.79     49.30 o 
  -2  15   9     1336.83     1187.24    119.65 o 
  -1  15   9      423.83      521.32     95.96 o 
   0  15   9      308.31      338.82     46.75 o 
   1  15   9      389.18      534.75     54.32 o 
   2  15   9     1421.02     1333.29    155.09 o 
   3  15   9      180.07      160.89     60.95 o 
   4  15   9      772.30      867.67     75.22 o 
   5  15   9        8.21       37.84     52.35 o 
   6  15   9     1137.28     1333.54     81.42 o 
   7  15   9       50.41       27.68     69.51 o 
   8  15   9       89.03       38.05     58.26 o 
   9  15   9      196.46      102.80     75.89 o 
  -7  16   9      541.85      539.20     41.33 o 
  -6  16   9       82.47       93.31     37.35 o 
  -5  16   9      983.13     1011.12     51.14 o 
  -4  16   9       12.78        9.84     41.77 o 
  -3  16   9      534.60      607.52     54.98 o 
  -2  16   9       79.48       92.47     43.65 o 
  -1  16   9      605.72      664.79     84.49 o 
   0  16   9      830.67      755.03     52.90 o 
   1  16   9      607.07      733.59     54.64 o 
   2  16   9       87.07      165.89     67.07 o 
   3  16   9      581.82      681.87     75.23 o 
   4  16   9       11.48       44.53     56.56 o 
   5  16   9     1007.56     1077.00     82.35 o 
   6  16   9       71.29      105.27     69.64 o 
   7  16   9      518.86      492.19     78.53 o 
  -6  17   9      708.40      693.16     43.50 o 
  -5  17   9       20.69       56.74     49.52 o 
  -4  17   9      399.59      391.77     51.00 o 
  -3  17   9        8.46        1.65     51.77 o 
  -2  17   9      797.00      752.75     83.97 o 
  -1  17   9      205.41      207.38     49.71 o 
   0  17   9      172.20      170.61     55.93 o 
   1  17   9      202.56      209.35     48.59 o 
   2  17   9      869.79      893.44     63.97 o 
   3  17   9       10.79        0.05     56.63 o 
   4  17   9      411.71      392.21     75.53 o 
   5  17   9       16.44        3.05     58.78 o 
  -3  18   9      381.85      395.38     69.50 o 
  -2  18   9      169.19      168.19     54.09 o 
  -1  18   9      280.14      354.11     58.10 o 
   0  18   9      119.85       85.81     49.27 o 
   1  18   9      262.12      338.94     59.30 o 
   2  18   9      172.33      175.03     72.21 o 
   3  18   9      410.25      413.60     73.79 o 
   0   0  10       28.88       58.61      8.56 o 
   1   0  10     8251.96     7119.78     96.79 o 
   2   0  10     7174.87     6578.27     47.51 o 
   3   0  10      657.86      881.15     17.77 o 
   4   0  10       26.31       17.39      7.64 o 
   5   0  10     3471.14     3098.21     50.79 o 
   6   0  10     1675.74     1475.91     20.14 o 
   7   0  10      940.42      913.30     19.42 o 
   8   0  10      442.69      411.94     18.14 o 
   9   0  10     4622.28     4731.87     48.05 o 
  10   0  10      610.07      565.65     32.22 o 
  11   0  10      402.78      414.49     31.46 o 
  12   0  10      102.56       62.08     31.37 o 
  13   0  10      280.32      258.78     35.51 o 
  14   0  10      210.56      222.16     37.38 o 
  15   0  10       33.32       -2.41     57.32 o 
 -15   1  10      335.67      303.42     61.10 o 
 -14   1  10       72.18       73.05     34.22 o 
 -13   1  10      222.78      204.16     35.10 o 
 -12   1  10      168.66      188.81     32.90 o 
 -11   1  10      370.47      386.45     31.43 o 
 -10   1  10     3437.72     3306.25    161.48 o 
  -9   1  10      439.78      417.76     18.62 o 
  -8   1  10     1679.66     1501.03     57.38 o 
  -7   1  10     2198.09     2118.95     26.97 o 
  -6   1  10      478.33      412.42     15.46 o 
  -5   1  10      323.40      368.67     14.51 o 
  -4   1  10       10.88       39.55     17.37 o 
  -3   1  10     2393.38     2515.27     23.17 o 
  -2   1  10     9705.07     9535.77     43.11 o 
  -1   1  10     4005.48     3733.11     50.03 o 
   0   1  10    11218.89    11876.83    119.34 o 
   1   1  10     3936.37     3664.83     45.21 o 
   2   1  10     9796.14     9434.08    119.24 o 
   3   1  10     2387.68     2453.20     45.07 o 
   4   1  10        6.20       37.76      6.45 o 
   5   1  10      345.82      387.46     12.83 o 
   6   1  10      394.93      359.45     15.80 o 
   7   1  10     2254.22     2149.68     31.12 o 
   8   1  10     1693.02     1515.38     32.46 o 
   9   1  10      351.51      335.77     20.53 o 
  10   1  10     3343.18     3111.65     63.51 o 
  11   1  10      364.41      361.78     31.88 o 
  12   1  10      171.49      175.61     33.64 o 
  13   1  10      155.54      128.04     36.67 o 
  14   1  10       71.26       87.25     62.02 o 
  15   1  10      330.27      375.16     66.15 o 
 -15   2  10       87.10       74.55     60.01 o 
 -14   2  10      603.93      671.03     43.78 o 
 -13   2  10     1098.20     1110.52     46.05 o 
 -12   2  10      394.14      434.90     35.00 o 
 -11   2  10      632.82      628.56     36.05 o 
 -10   2  10       77.95       45.52     29.45 o 
  -9   2  10     2406.21     2272.16     39.86 o 
  -8   2  10      424.82      429.01     16.37 o 
  -7   2  10     2113.86     2286.91     29.83 o 
  -6   2  10     2360.57     2172.02     56.32 o 
  -5   2  10     2532.06     2298.83     50.08 o 
  -4   2  10      952.77     1013.85     37.18 o 
  -3   2  10      775.34      728.57     27.69 o 
  -2   2  10     3861.73     3865.05     55.66 o 
  -1   2  10    10132.18    10190.75     38.26 o 
   0   2  10      572.56      521.22     21.24 o 
   1   2  10     9794.04     9813.67     58.82 o 
   2   2  10     3877.92     3848.06     26.85 o 
   3   2  10      896.41      867.41     20.69 o 
   4   2  10      925.22      882.30     45.67 o 
   5   2  10     2345.55     2023.89     19.96 o 
   6   2  10     2438.83     2251.64     24.19 o 
   7   2  10     2219.97     2409.74     34.69 o 
   8   2  10      429.19      430.99     20.18 o 
   9   2  10     2274.90     2181.18     30.24 o 
  10   2  10       70.23       35.88     21.09 o 
  11   2  10      634.81      595.81     32.52 o 
  12   2  10      354.65      399.06     32.93 o 
  13   2  10     1071.55     1114.56     44.37 o 
  14   2  10      565.02      570.19     68.21 o 
  15   2  10      126.36       89.72     68.13 o 
 -15   3  10      699.20      678.04     73.06 o 
 -14   3  10      608.43      591.89     45.51 o 
 -13   3  10      940.84      883.54     41.04 o 
 -12   3  10      790.66      818.88     40.42 o 
 -11   3  10       83.71       63.55     32.91 o 
 -10   3  10     1188.09     1160.60     37.05 o 
  -9   3  10      183.05      135.55     54.50 o 
  -8   3  10      449.93      422.20     49.81 o 
  -7   3  10     2991.50     3136.45     68.91 o 
  -6   3  10     2289.86     2283.80     59.04 o 
  -5   3  10     4565.72     4650.20     66.78 o 
  -4   3  10     2571.39     2647.05     50.03 o 
  -3   3  10       33.57       49.79     21.33 o 
  -2   3  10     1610.67     1802.68     21.51 o 
  -1   3  10      951.06     1015.65     17.23 o 
   0   3  10     2531.60     2980.80     21.96 o 
   1   3  10      814.12      861.55     20.28 o 
   2   3  10     1412.79     1649.96     33.54 o 
   3   3  10       34.74       39.28     20.66 o 
   4   3  10     2445.72     2303.62     79.63 o 
   5   3  10     4355.91     4332.00     69.44 o 
   6   3  10     2509.80     2399.57     47.01 o 
   7   3  10     3196.88     3176.75     37.90 o 
   8   3  10      385.85      367.19     20.10 o 
   9   3  10      229.58      203.49     21.22 o 
  10   3  10     1138.23     1116.69     55.85 o 
  11   3  10       82.42       60.54     22.42 o 
  12   3  10      759.57      842.79     40.13 o 
  13   3  10      815.79      750.97     42.14 o 
  14   3  10      594.61      653.08     66.03 o 
  15   3  10      699.16      728.83     79.00 o 
 -15   4  10      209.80      150.19     44.46 o 
 -14   4  10      400.31      450.84     41.52 o 
 -13   4  10     1881.82     1790.46     58.96 o 
 -12   4  10     1383.50     1578.49    109.52 o 
 -11   4  10      197.84      205.51     36.32 o 
 -10   4  10      193.76      162.96     52.45 o 
  -9   4  10     1388.09     1319.06     64.64 o 
  -8   4  10      680.25      701.92     51.69 o 
  -7   4  10     1235.65     1359.86     58.62 o 
  -6   4  10      850.72      771.14     47.42 o 
  -5   4  10     5360.70     5255.83     71.51 o 
  -4   4  10     1478.23     1514.13     39.50 o 
  -3   4  10       87.21       77.48     19.88 o 
  -2   4  10      721.23      740.37     18.84 o 
  -1   4  10     2629.80     2876.10     38.37 o 
   0   4  10      117.63       77.34     13.46 o 
   1   4  10     2168.29     2389.90     33.03 o 
   2   4  10      660.06      681.71     20.46 o 
   3   4  10      116.70       79.62     26.43 o 
   4   4  10     1467.26     1498.04     44.71 o 
   5   4  10     5337.97     5143.63    133.55 o 
   6   4  10      886.79      821.14     22.52 o 
   7   4  10     1299.96     1357.29     80.27 o 
   8   4  10      845.03      820.08     24.22 o 
   9   4  10     1157.37     1039.64     26.69 o 
  10   4  10      174.11      142.18     22.81 o 
  11   4  10      198.25      180.40     24.45 o 
  12   4  10     1304.30     1400.26     33.78 o 
  13   4  10     1831.13     1742.00     82.28 o 
  14   4  10      380.05      382.48     63.63 o 
  15   4  10      217.10      171.41     60.43 o 
 -14   5  10      750.22      887.99     45.22 o 
 -13   5  10      890.14      754.83     41.86 o 
 -12   5  10     1211.46     1257.12     44.90 o 
 -11   5  10        6.78       12.09     63.20 o 
 -10   5  10      190.62      158.34     51.02 o 
  -9   5  10      669.91      695.24     55.18 o 
  -8   5  10      719.63      731.25     58.92 o 
  -7   5  10      287.98      243.90     49.61 o 
  -6   5  10      871.78      775.17     46.75 o 
  -5   5  10      432.43      408.92     45.16 o 
  -4   5  10     1759.92     1993.67     31.08 o 
  -3   5  10      242.91      222.27     20.19 o 
  -2   5  10      607.56      549.87     18.41 o 
  -1   5  10      762.38      584.73     17.41 o 
   0   5  10      164.51      187.08     14.94 o 
   1   5  10      743.45      545.50     21.11 o 
   2   5  10      735.44      653.73     21.36 o 
   3   5  10      263.22      222.72     26.93 o 
   4   5  10     1775.52     2009.18     72.95 o 
   5   5  10      363.03      306.36     20.60 o 
   6   5  10      965.51      871.89     38.60 o 
   7   5  10      305.48      264.21     23.31 o 
   8   5  10      686.33      636.56     26.85 o 
   9   5  10      635.29      654.72     24.91 o 
  10   5  10      150.24      167.62     23.54 o 
  11   5  10        8.62       30.06     23.74 o 
  12   5  10     1181.64     1203.26     52.38 o 
  13   5  10      811.56      749.11     74.91 o 
  14   5  10      734.15      944.94     80.23 o 
 -14   6  10      523.50      481.44     42.41 o 
 -13   6  10     1568.61     1491.82     52.73 o 
 -12   6  10      749.98      845.08     76.94 o 
 -11   6  10      146.86      163.29     59.35 o 
 -10   6  10      367.68      308.09     54.04 o 
  -9   6  10       32.92       14.50     51.66 o 
  -8   6  10      452.69      486.69     55.67 o 
  -7   6  10      670.51      669.86     50.95 o 
  -6   6  10      193.97      201.64     47.88 o 
  -5   6  10     1286.64     1246.60     73.86 o 
  -4   6  10     2950.02     3020.82     36.04 o 
  -3   6  10      971.26     1070.74     27.00 o 
  -2   6  10     1574.45     1713.53     24.16 o 
  -1   6  10     1409.23     1348.53     46.36 o 
   0   6  10     1095.52     1342.02     20.27 o 
   1   6  10     1350.07     1277.77     39.43 o 
   2   6  10     1526.94     1666.36     26.43 o 
   3   6  10     1060.69     1123.28     34.45 o 
   4   6  10     2873.40     2903.35     43.05 o 
   5   6  10     1188.57     1102.24     52.86 o 
   6   6  10      238.37      214.58     22.61 o 
   7   6  10      923.86      874.46     29.38 o 
   8   6  10      438.63      481.49     27.65 o 
   9   6  10        9.02       18.95     25.78 o 
  10   6  10      321.62      290.11     25.29 o 
  11   6  10      157.56      195.08     27.01 o 
  12   6  10      733.07      811.03     33.34 o 
  13   6  10     1490.10     1433.56     48.85 o 
  14   6  10      603.03      574.19     65.05 o 
 -14   7  10      309.59      416.64     98.44 o 
 -13   7  10      254.63      242.60     72.66 o 
 -12   7  10      606.86      586.46     65.47 o 
 -11   7  10      484.05      553.67     67.44 o 
 -10   7  10      135.60      164.41     58.90 o 
  -9   7  10      686.67      779.58     60.36 o 
  -8   7  10     1074.86     1034.54     58.63 o 
  -7   7  10     1677.68     1525.25     63.12 o 
  -6   7  10     2363.66     2146.83     61.93 o 
  -5   7  10      617.40      590.32     34.00 o 
  -4   7  10      364.47      353.40     24.06 o 
  -3   7  10      336.74      344.66     23.55 o 
  -2   7  10     1161.15     1090.91     23.37 o 
  -1   7  10      755.81      564.45     18.81 o 
   0   7  10        6.70       24.01     26.90 o 
   1   7  10      665.62      453.54     20.61 o 
   2   7  10      987.25      920.05     42.24 o 
   3   7  10      333.82      341.45     30.06 o 
   4   7  10      334.01      322.01     28.79 o 
   5   7  10      588.05      537.73     22.11 o 
   6   7  10     2735.04     2364.49     53.04 o 
   7   7  10     1794.63     1638.71     64.73 o 
   8   7  10     1357.54     1238.53     34.13 o 
   9   7  10      623.53      609.12     30.55 o 
  10   7  10      100.84      131.62     29.36 o 
  11   7  10      489.22      532.42     30.03 o 
  12   7  10      539.73      543.03     39.20 o 
  13   7  10      221.64      216.60     41.95 o 
  14   7  10      301.62      342.65     73.97 o 
 -13   8  10      321.14      303.44     61.58 o 
 -12   8  10       54.25       63.84     72.53 o 
 -11   8  10      127.03      134.12     68.65 o 
 -10   8  10     1302.57     1236.61     75.26 o 
  -9   8  10      539.38      543.34     56.82 o 
  -8   8  10     1179.95     1044.80     63.02 o 
  -7   8  10     2928.62     3044.91     77.83 o 
  -6   8  10     1501.91     1609.83     52.78 o 
  -5   8  10     2452.39     2561.23     36.92 o 
  -4   8  10      340.51      371.26     25.20 o 
  -3   8  10      657.66      687.09     26.61 o 
  -2   8  10     1379.98     1252.84     35.16 o 
  -1   8  10      561.68      474.26     23.40 o 
   0   8  10      863.70     1082.75     45.32 o 
   1   8  10      372.61      296.80     27.87 o 
   2   8  10     1212.02     1188.12     48.76 o 
   3   8  10      614.25      598.69     29.01 o 
   4   8  10      322.03      345.50     30.70 o 
   5   8  10     2582.30     2720.82     45.86 o 
   6   8  10     1704.32     1713.28    112.53 o 
   7   8  10     3250.31     3122.69     44.35 o 
   8   8  10     1124.18     1026.95     34.44 o 
   9   8  10      444.72      415.41     31.82 o 
  10   8  10     1195.27     1025.85     38.95 o 
  11   8  10      121.86      146.39     34.70 o 
  12   8  10       37.68      105.20     43.69 o 
  13   8  10      262.41      244.73     40.52 o 
 -13   9  10        2.97       29.41     64.23 o 
 -12   9  10      585.18      502.26     69.28 o 
 -11   9  10      310.10      352.44     67.52 o 
 -10   9  10      255.49      256.16     57.01 o 
  -9   9  10      672.73      749.44     69.66 o 
  -8   9  10      588.91      726.96     66.29 o 
  -7   9  10     1829.29     1883.65     45.01 o 
  -6   9  10     1683.15     1640.81     44.28 o 
  -5   9  10      358.97      372.48     27.89 o 
  -4   9  10     1455.26     1528.50     35.43 o 
  -3   9  10       78.21       91.92     22.72 o 
  -2   9  10     3521.62     3216.80     34.84 o 
  -1   9  10     3474.63     2926.15     29.81 o 
   0   9  10     4145.23     3753.14     65.09 o 
   1   9  10     3317.73     2830.45     75.93 o 
   2   9  10     3479.21     3066.40     43.40 o 
   3   9  10       78.57       45.59     32.59 o 
   4   9  10     1422.15     1461.61     37.45 o 
   5   9  10      435.79      447.86     52.21 o 
   6   9  10     1922.30     1841.98     54.99 o 
   7   9  10     1942.83     1840.19    132.74 o 
   8   9  10      541.23      576.42     57.47 o 
   9   9  10      602.13      562.48     41.75 o 
  10   9  10      248.01      246.68     32.06 o 
  11   9  10      313.22      279.78     55.95 o 
  12   9  10      524.81      403.97     56.99 o 
  13   9  10        4.64       -1.16     38.20 o 
 -12  10  10      178.28      188.68     61.96 o 
 -11  10  10     1085.53     1038.71     72.69 o 
 -10  10  10      228.67      186.21     70.30 o 
  -9  10  10      432.59      368.79     59.63 o 
  -8  10  10     1024.41     1016.14     65.23 o 
  -7  10  10     1449.15     1490.17     46.16 o 
  -6  10  10      427.13      395.72     27.71 o 
  -5  10  10      725.57      733.24     29.15 o 
  -4  10  10      162.09      188.43     24.41 o 
  -3  10  10     4796.09     4620.75     43.22 o 
  -2  10  10     2344.89     2369.38     58.32 o 
  -1  10  10     5684.73     6099.57    312.77 o 
   0  10  10     6497.04     6426.41    130.20 o 
   1  10  10     5465.02     5377.68     41.78 o 
   2  10  10     2261.06     2265.23     55.58 o 
   3  10  10     4876.57     4718.58     52.08 o 
   4  10  10      149.86      165.71     29.02 o 
   5  10  10      705.16      731.61     34.54 o 
   6  10  10      556.63      548.31     34.56 o 
   7  10  10     1464.56     1457.22     39.90 o 
   8  10  10     1140.35     1100.71     38.57 o 
   9  10  10      341.69      362.91     35.48 o 
  10  10  10      213.40      176.60     35.66 o 
  11  10  10     1066.02     1091.40     73.96 o 
  12  10  10      163.82      145.90     64.73 o 
 -12  11  10       88.34      141.47     70.23 o 
 -11  11  10       35.78       52.28     70.71 o 
 -10  11  10      207.03      256.59     69.86 o 
  -9  11  10      821.97      920.12     76.71 o 
  -8  11  10     1289.46     1448.92     78.37 o 
  -7  11  10      655.11      739.48     40.26 o 
  -6  11  10     1032.32     1040.30     32.48 o 
  -5  11  10      127.57      102.30     23.96 o 
  -4  11  10      288.07      298.20     25.85 o 
  -3  11  10      449.11      500.28     24.42 o 
  -2  11  10     3097.99     3227.07     73.38 o 
  -1  11  10     2771.61     2444.53    100.50 o 
   0  11  10     1247.26     1230.74     44.64 o 
   1  11  10     3003.50     2589.24     41.44 o 
   2  11  10     2974.08     3368.37     95.94 o 
   3  11  10      406.07      464.87     29.48 o 
   4  11  10      258.84      255.70     27.98 o 
   5  11  10      160.27      125.18     28.71 o 
   6  11  10     1098.71     1070.08     37.33 o 
   7  11  10      746.22      740.10     41.00 o 
   8  11  10     1223.30     1292.03     43.97 o 
   9  11  10      849.89      826.20     58.55 o 
  10  11  10      198.65      140.98     65.75 o 
  11  11  10       36.21       59.29     64.84 o 
  12  11  10       71.01       56.47     66.34 o 
 -11  12  10       14.24       66.06     72.81 o 
 -10  12  10      234.83      265.76     63.07 o 
  -9  12  10      561.58      546.36     74.42 o 
  -8  12  10      502.72      513.17     41.59 o 
  -7  12  10     1383.00     1340.47     49.67 o 
  -6  12  10      480.79      501.04     28.63 o 
  -5  12  10      899.57      852.53     29.20 o 
  -4  12  10       17.76        6.58     23.03 o 
  -3  12  10      219.88      271.11     23.63 o 
  -2  12  10      786.40      844.21     42.90 o 
  -1  12  10      576.61      674.56     35.14 o 
   0  12  10       85.08      112.37     18.60 o 
   1  12  10      540.28      645.74     33.20 o 
   2  12  10      864.78      933.08     66.99 o 
   3  12  10      183.04      220.28     26.04 o 
   4  12  10       18.80        1.74     25.01 o 
   5  12  10      924.11      884.92     33.22 o 
   6  12  10      542.30      602.47     34.53 o 
   7  12  10     1314.53     1333.84     66.29 o 
   8  12  10      429.68      366.82     38.86 o 
   9  12  10      498.99      502.80     39.24 o 
  10  12  10      237.12      236.57     68.96 o 
 -10  13  10       19.08       22.81     58.39 o 
  -9  13  10      207.03      214.82     72.38 o 
  -8  13  10      760.46      852.55     46.80 o 
  -7  13  10      574.65      622.62     38.56 o 
  -6  13  10      597.31      679.61     43.97 o 
  -5  13  10       37.40       18.62     34.45 o 
  -4  13  10      401.12      432.39     42.66 o 
  -3  13  10      185.92      132.78     31.75 o 
  -2  13  10       76.17       59.55     46.70 o 
  -1  13  10       54.53       90.45     42.73 o 
   0  13  10     1081.61      914.41    165.99 o 
   1  13  10       59.90      148.01     47.51 o 
   2  13  10       80.78      101.69     49.04 o 
   3  13  10      206.17      201.43     64.27 o 
   4  13  10      392.39      406.74     63.43 o 
   5  13  10       27.55       83.03     57.41 o 
   6  13  10      522.63      578.35     66.19 o 
   7  13  10      604.53      594.92     69.57 o 
   8  13  10      726.19      803.18     67.87 o 
   9  13  10      174.92      162.79     40.25 o 
  10  13  10       11.97      -11.95     62.11 o 
  -9  14  10       28.82       36.69     72.30 o 
  -8  14  10      265.90      316.75     40.17 o 
  -7  14  10      612.65      617.83     39.34 o 
  -6  14  10       97.33      113.44     41.04 o 
  -5  14  10      253.25      288.30     36.52 o 
  -4  14  10      266.99      214.78     34.67 o 
  -3  14  10      298.45      315.00     56.18 o 
  -2  14  10       73.46      145.11     49.30 o 
  -1  14  10      154.02      134.92     52.09 o 
   0  14  10      298.17      292.09     52.32 o 
   1  14  10      122.46      119.40     43.46 o 
   2  14  10      108.88      230.39     74.25 o 
   3  14  10      309.89      312.80     66.83 o 
   4  14  10      250.53      233.33     62.21 o 
   5  14  10      230.24      312.50     67.26 o 
   6  14  10      123.93      172.30     54.32 o 
   7  14  10      593.03      528.98     61.47 o 
   8  14  10      233.55      273.33     61.22 o 
   9  14  10       10.59       14.46     71.12 o 
  -8  15  10      359.15      427.43     42.90 o 
  -7  15  10      346.80      374.87     39.00 o 
  -6  15  10      137.46      125.47     66.88 o 
  -5  15  10       25.87       27.01     34.95 o 
  -4  15  10       10.04       30.53     48.35 o 
  -3  15  10      148.05      158.81     50.62 o 
  -2  15  10       15.12        5.75     49.90 o 
  -1  15  10      262.95      271.64     50.40 o 
   0  15  10       65.72       74.22     48.98 o 
   1  15  10      319.46      310.93     50.81 o 
   2  15  10       22.03       36.65     50.57 o 
   3  15  10      156.21      167.61     63.12 o 
   4  15  10       14.60       16.51     53.07 o 
   5  15  10       18.03       13.00     70.39 o 
   6  15  10      150.72      139.97     70.61 o 
   7  15  10      317.62      373.07     72.75 o 
   8  15  10      341.82      359.53     75.62 o 
  -7  16  10      294.20      284.53     43.71 o 
  -6  16  10      122.83      154.05     37.21 o 
  -5  16  10       17.62       35.55     37.97 o 
  -4  16  10       49.26       76.78     41.68 o 
  -3  16  10       58.59      117.15     58.12 o 
  -2  16  10      182.49      164.77     48.68 o 
  -1  16  10       32.99       62.32    103.96 o 
   0  16  10       61.78       32.40     52.87 o 
   1  16  10       25.86       44.72     47.22 o 
   2  16  10      229.44      246.90     55.05 o 
   3  16  10       67.96       40.42     54.20 o 
   4  16  10       43.52       64.00     69.54 o 
   5  16  10       28.20       34.42     55.32 o 
   6  16  10      120.93       72.94     69.23 o 
   7  16  10      294.26      252.21     69.92 o 
  -5  17  10       53.96       62.27     59.06 o 
  -4  17  10        1.88        2.42     47.44 o 
  -3  17  10        7.50        4.83     52.30 o 
  -2  17  10       34.33       45.36     51.09 o 
  -1  17  10      232.84      251.40     51.52 o 
   0  17  10      185.96      227.81     55.21 o 
   1  17  10      299.56      399.15     88.33 o 
   2  17  10       57.49       94.25     67.49 o 
   3  17  10       12.55       61.00     71.10 o 
   5  17  10       55.26        3.66     74.77 o 
  -1  18  10      150.52      173.46     69.59 o 
   0  18  10       22.95       29.50     53.27 o 
   1  18  10      137.95      229.01     65.33 o 
   1   0  11      945.49     1060.32     16.06 o 
   2   0  11      374.90      437.12     14.93 o 
   3   0  11      172.73      163.43     15.81 o 
   4   0  11      134.73       86.18     14.94 o 
   5   0  11     1638.70     1426.21     16.46 o 
   6   0  11       26.11       39.50     12.99 o 
   7   0  11       71.30       57.16     14.67 o 
   8   0  11     1435.19     1294.87     22.87 o 
   9   0  11       26.64       25.45     17.83 o 
  10   0  11     4383.99     4505.03     86.82 o 
  11   0  11      102.61      151.90     29.52 o 
  12   0  11       82.05      116.24     30.05 o 
  13   0  11      825.35      762.75     64.89 o 
  15   0  11       17.67       -1.12     55.06 o 
 -15   1  11       40.01       21.42     59.19 o 
 -14   1  11      294.64      327.80     58.18 o 
 -13   1  11       84.04       41.68     60.73 o 
 -12   1  11      284.84      249.30     34.80 o 
 -11   1  11     1244.38     1132.03     36.21 o 
 -10   1  11       55.70       48.06     27.92 o 
  -9   1  11     2441.92     2561.91     29.26 o 
  -8   1  11      318.64      325.92     17.41 o 
  -7   1  11      786.68      727.56     18.29 o 
  -6   1  11      510.49      543.65     16.25 o 
  -5   1  11     1289.35     1599.76     23.11 o 
  -4   1  11      152.63      162.35     17.25 o 
  -3   1  11     1915.42     1938.39     28.98 o 
  -2   1  11     1385.51     1160.73     21.29 o 
  -1   1  11      776.48      648.68     15.38 o 
   0   1  11       91.33       80.95      7.64 o 
   1   1  11      740.61      615.68     13.93 o 
   2   1  11     1389.25     1196.41     20.01 o 
   3   1  11     1869.68     1800.10     21.78 o 
   4   1  11      147.95      150.00     18.01 o 
   5   1  11     1439.15     1704.59     61.89 o 
   6   1  11      506.88      533.65     15.69 o 
   7   1  11      777.97      726.76     18.97 o 
   8   1  11      312.43      302.71     18.45 o 
   9   1  11     2518.25     2628.08     36.90 o 
  10   1  11       57.50       69.89     19.86 o 
  11   1  11     1212.40     1046.79     47.83 o 
  12   1  11      290.72      241.30     63.17 o 
  13   1  11      135.82      103.41     65.20 o 
  14   1  11      300.68      316.04     63.46 o 
  15   1  11       29.75       33.83     58.79 o 
 -15   2  11       91.66      105.75     61.21 o 
 -14   2  11      219.97      171.05     63.96 o 
 -13   2  11       23.63       45.19     66.38 o 
 -12   2  11      633.08      675.48     37.56 o 
 -11   2  11      310.61      338.77     31.29 o 
 -10   2  11     1214.88     1183.17     36.45 o 
  -9   2  11      106.96      127.33     26.13 o 
  -8   2  11     1345.10     1278.91     21.46 o 
  -7   2  11      251.06      199.25     21.65 o 
  -6   2  11      412.65      465.88     42.31 o 
  -5   2  11      445.30      423.19     39.36 o 
  -4   2  11     2232.11     2017.78     34.56 o 
  -3   2  11       89.87       87.31     17.62 o 
  -2   2  11     5678.31     5940.58     69.05 o 
  -1   2  11       20.80       28.88     12.76 o 
   0   2  11     1578.18     1485.32     66.26 o 
   1   2  11       20.89       26.88      9.12 o 
   2   2  11     5806.73     5964.63     88.34 o 
   3   2  11       90.35       90.01     15.61 o 
   4   2  11     2473.53     2258.02     45.29 o 
   5   2  11      453.27      356.11     17.23 o 
   6   2  11      557.93      559.13     16.08 o 
   7   2  11      257.98      236.78     17.03 o 
   8   2  11     1448.77     1378.18     34.75 o 
   9   2  11      112.45      117.83     19.93 o 
  10   2  11     1210.78     1211.25     27.60 o 
  11   2  11      315.28      331.05     30.66 o 
  12   2  11      603.25      594.27     60.02 o 
  13   2  11       21.54       -1.82     64.68 o 
  14   2  11      242.29      152.70     60.55 o 
  15   2  11       88.90      131.29     69.50 o 
 -14   3  11      156.20      158.96     71.85 o 
 -13   3  11      532.71      486.17     37.56 o 
 -12   3  11      272.15      220.37     35.81 o 
 -11   3  11     1285.44     1206.67     47.51 o 
 -10   3  11      487.54      490.12     31.94 o 
  -9   3  11      753.08      763.52     32.87 o 
  -8   3  11      261.84      263.05     52.77 o 
  -7   3  11      566.66      562.82     48.72 o 
  -6   3  11      131.53      183.20     41.73 o 
  -5   3  11     2933.31     3019.01     60.51 o 
  -4   3  11      561.82      532.26     28.22 o 
  -3   3  11     8241.09     7655.95     45.22 o 
  -2   3  11      116.43      194.66     16.10 o 
  -1   3  11     4553.46     4584.35     51.03 o 
   0   3  11        5.00       -3.64     12.40 o 
   1   3  11     4770.69     4720.23     71.47 o 
   2   3  11      114.01      183.91     14.91 o 
   3   3  11     7854.07     7300.36     50.53 o 
   4   3  11      557.06      493.75     21.75 o 
   5   3  11     3402.48     3274.36     94.16 o 
   6   3  11      128.76      132.77     14.48 o 
   7   3  11      519.37      540.79     19.64 o 
   8   3  11      256.74      239.73     19.93 o 
   9   3  11      963.29      979.26     25.86 o 
  10   3  11      482.29      482.22     24.03 o 
  11   3  11     1163.88     1147.92     37.28 o 
  12   3  11      272.39      222.64     57.13 o 
  13   3  11      608.88      546.37     70.71 o 
  14   3  11      158.82      118.75     53.89 o 
 -14   4  11      391.21      422.78     76.24 o 
 -13   4  11       15.86       26.90     35.21 o 
 -12   4  11      725.07      750.60     78.50 o 
 -11   4  11      185.97      194.05     34.61 o 
 -10   4  11      905.18      976.94     60.33 o 
  -9   4  11      671.19      602.84     59.02 o 
  -8   4  11     2317.25     2204.25     64.83 o 
  -7   4  11       22.82        6.20     47.48 o 
  -6   4  11     2285.76     2098.06     57.60 o 
  -5   4  11      285.91      382.84     40.49 o 
  -4   4  11     7385.96     7255.32     57.88 o 
  -3   4  11      274.64      260.91     18.58 o 
  -2   4  11     3664.57     3659.21     45.22 o 
  -1   4  11      345.78      411.97     15.39 o 
   0   4  11        0.27       10.15     14.66 o 
   1   4  11      339.43      388.98     19.62 o 
   2   4  11     3439.15     3477.63     83.15 o 
   3   4  11      264.32      216.09     23.07 o 
   4   4  11     7345.41     7181.25    115.44 o 
   5   4  11      281.59      368.24     40.67 o 
   6   4  11     2557.19     2349.08     49.92 o 
   7   4  11       26.30       29.47     16.64 o 
   8   4  11     2478.44     2470.04     41.67 o 
   9   4  11      664.76      613.62     24.57 o 
  10   4  11      973.29      993.84     28.01 o 
  11   4  11      183.18      186.47     30.20 o 
  12   4  11      683.69      643.47     67.34 o 
  13   4  11       15.94       98.85     67.71 o 
  14   4  11      422.86      433.77     68.77 o 
 -13   5  11      449.09      461.96     39.60 o 
 -12   5  11       90.87      106.82     36.46 o 
 -11   5  11     1455.77     1511.96     74.72 o 
 -10   5  11       52.24       26.62     50.28 o 
  -9   5  11      615.71      527.54     52.78 o 
  -8   5  11      826.09      850.74     60.00 o 
  -7   5  11     2458.32     2341.24     67.71 o 
  -6   5  11      111.55       89.90     40.68 o 
  -5   5  11     9764.71     9309.72     95.79 o 
  -4   5  11      675.06      596.55     26.53 o 
  -3   5  11    10487.71    10106.21     53.87 o 
  -2   5  11      396.82      420.20     18.48 o 
  -1   5  11      716.02      588.54     18.18 o 
   0   5  11      238.02      263.46     16.14 o 
   1   5  11      757.84      627.47     25.06 o 
   2   5  11      389.74      398.81     21.27 o 
   3   5  11    10089.77     9686.00     67.47 o 
   4   5  11      676.35      584.05     33.98 o 
   5   5  11    10107.09     9581.97    177.25 o 
   6   5  11      109.39       74.37     19.12 o 
   7   5  11     2357.09     2106.84    111.03 o 
   8   5  11      798.99      815.10     24.61 o 
   9   5  11      787.54      757.42     25.50 o 
  10   5  11       52.29       44.70     22.72 o 
  11   5  11     1307.49     1293.89     77.09 o 
  12   5  11       88.63      120.41     36.10 o 
  13   5  11      544.86      577.93     72.44 o 
  14   5  11        5.33      -11.46     69.80 o 
 -14   6  11      485.00      438.23     64.92 o 
 -13   6  11      172.90      192.05     39.18 o 
 -12   6  11      916.21     1006.09     78.41 o 
 -11   6  11      394.67      347.78     59.22 o 
 -10   6  11      640.57      736.35     64.16 o 
  -9   6  11      168.14      163.64     49.24 o 
  -8   6  11      532.44      550.88     58.74 o 
  -7   6  11      152.88      121.65     49.10 o 
  -6   6  11     2937.82     2914.99     70.28 o 
  -5   6  11      466.02      456.61     26.04 o 
  -4   6  11     8629.20     8609.29     53.39 o 
  -3   6  11       81.55       49.43     22.21 o 
  -2   6  11     2873.94     2864.82     29.31 o 
  -1   6  11      216.98      238.89     17.23 o 
   0   6  11     3643.29     3467.64     75.95 o 
   1   6  11      229.88      220.28     20.84 o 
   2   6  11     2810.64     2873.36     87.03 o 
   3   6  11       74.41       32.82     26.52 o 
   4   6  11     8644.55     8667.98    287.40 o 
   5   6  11      454.57      453.63     27.37 o 
   6   6  11     3066.00     2760.26    104.00 o 
   7   6  11      161.32      143.54     23.79 o 
   8   6  11      607.36      604.32     27.36 o 
   9   6  11      177.55      173.81     23.10 o 
  10   6  11      540.30      593.08     40.52 o 
  11   6  11      397.56      369.37     35.79 o 
  12   6  11      751.32      757.32     38.51 o 
  13   6  11      169.63      188.90     53.84 o 
  14   6  11      517.95      459.66     64.37 o 
 -13   7  11      621.73      610.83     76.37 o 
 -12   7  11      271.49      262.40     68.82 o 
 -11   7  11     2654.75     2884.09     93.06 o 
  -9   7  11      370.83      332.80     55.15 o 
  -8   7  11      170.27      219.18     57.40 o 
  -7   7  11      409.92      437.57     49.92 o 
  -6   7  11      459.28      595.52     52.89 o 
  -5   7  11     3991.25     4028.68     50.72 o 
  -4   7  11      857.03      771.53     28.02 o 
  -3   7  11     8363.04     7956.37     52.16 o 
  -2   7  11       16.82       19.85     18.78 o 
  -1   7  11     1681.05     1771.47     47.95 o 
   0   7  11      769.71      725.71     24.18 o 
   1   7  11     1803.09     1946.56     51.71 o 
   2   7  11       14.63       23.09     21.50 o 
   3   7  11     7649.03     7153.76     61.24 o 
   4   7  11      860.82      752.23     44.91 o 
   5   7  11     4523.22     4558.48     55.20 o 
   6   7  11      462.52      540.51     26.25 o 
   7   7  11      418.34      389.20     26.72 o 
   8   7  11      162.07      173.98     27.25 o 
   9   7  11      410.97      385.31     43.79 o 
  10   7  11        2.50       20.03     42.00 o 
  11   7  11     2256.42     2285.03     51.73 o 
  12   7  11      275.33      280.14     41.44 o 
  13   7  11      671.73      639.95     42.21 o 
 -13   8  11       53.32      133.04     73.15 o 
 -12   8  11     1552.61     1491.48     78.25 o 
 -11   8  11       57.72       62.57     55.15 o 
 -10   8  11     1358.53     1428.16     70.98 o 
  -9   8  11       82.60       66.44     60.32 o 
  -8   8  11      552.46      619.43     63.26 o 
  -7   8  11      304.84      269.49     51.81 o 
  -6   8  11     2165.29     2253.62     48.55 o 
  -5   8  11      340.80      309.84     27.00 o 
  -4   8  11     1195.63     1225.53     31.27 o 
  -3   8  11       93.91      145.12     23.81 o 
  -2   8  11     5663.53     6010.53     43.91 o 
  -1   8  11      312.80      352.23     19.36 o 
   0   8  11      230.58      225.04     22.57 o 
   1   8  11      311.64      343.30     21.46 o 
   2   8  11     5228.44     5524.97     43.71 o 
   3   8  11       95.11      138.16     28.42 o 
   4   8  11     1052.79     1118.23     35.56 o 
   5   8  11      332.01      335.25     33.63 o 
   6   8  11     2450.13     2398.69     50.91 o 
   7   8  11      318.20      299.70     28.53 o 
   8   8  11      570.81      567.41     69.49 o 
   9   8  11       80.38      148.65     53.97 o 
  10   8  11     1178.94     1306.25     59.18 o 
  11   8  11       60.27      134.94     51.33 o 
  12   8  11     1460.80     1453.39     50.19 o 
  13   8  11       50.42       65.75     36.82 o 
 -13   9  11      414.91      349.02     74.24 o 
 -12   9  11       51.64       29.02     70.80 o 
 -11   9  11     1719.66     1833.95     87.30 o 
 -10   9  11      257.19      218.51     68.77 o 
  -9   9  11     1254.09     1393.96     72.42 o 
  -8   9  11       68.49      100.79     53.62 o 
  -7   9  11      770.77      814.85     64.22 o 
  -6   9  11      199.01      219.67     27.11 o 
  -5   9  11     2447.50     2355.53     37.88 o 
  -4   9  11      455.20      335.19     25.57 o 
  -3   9  11     6188.39     6277.43    151.83 o 
  -2   9  11      531.86      599.34     25.75 o 
  -1   9  11      479.40      475.32     33.26 o 
   0   9  11       55.57       84.81     21.46 o 
   1   9  11      510.50      526.82     23.82 o 
   2   9  11      522.79      630.28     33.53 o 
   3   9  11     5393.41     5332.39     55.90 o 
   4   9  11      465.36      324.64     46.61 o 
   5   9  11     2782.79     2683.47     60.17 o 
   6   9  11      206.48      237.97     30.85 o 
   7   9  11      773.45      792.41     33.64 o 
   8   9  11       70.92       73.87     28.76 o 
   9   9  11     1261.24     1302.63     61.96 o 
  10   9  11      262.97      268.93     58.67 o 
  11   9  11     1532.28     1587.17     65.80 o 
  12   9  11       50.82       45.60     45.30 o 
  13   9  11      450.62      462.75     44.06 o 
 -12  10  11      281.56      269.43     75.29 o 
 -11  10  11      115.87       96.22     71.19 o 
 -10  10  11      717.60      747.59     64.40 o 
  -9  10  11      327.52      308.82     67.45 o 
  -8  10  11     1806.60     1819.39     78.97 o 
  -7  10  11     1107.30     1227.45     56.89 o 
  -6  10  11      179.43      216.21     25.97 o 
  -5  10  11      270.04      353.05     28.15 o 
  -4  10  11     1640.84     1541.43     32.19 o 
  -3  10  11      347.94      257.89     25.07 o 
  -2  10  11      895.05      940.15     27.66 o 
  -1  10  11      128.75       89.76     21.14 o 
   0  10  11     1028.10     1029.24     35.73 o 
   1  10  11      118.64       99.37     20.55 o 
   2  10  11      656.00      675.27     32.24 o 
   3  10  11      349.71      233.69     29.37 o 
   4  10  11     1466.56     1369.98     37.93 o 
   5  10  11      264.81      305.51     30.89 o 
   6  10  11      251.91      275.56     33.94 o 
   7  10  11     1145.63     1119.68     29.81 o 
   8  10  11     1872.73     1856.59     42.72 o 
   9  10  11      332.57      395.79     61.67 o 
  10  10  11      603.90      543.03     58.03 o 
  11  10  11      119.19      155.26     61.42 o 
  12  10  11      248.34      261.08     64.81 o 
 -11  11  11      532.78      612.44     71.31 o 
 -10  11  11       88.55       55.40     63.47 o 
  -9  11  11      357.58      376.41     61.80 o 
  -8  11  11      145.15      154.34     56.52 o 
  -7  11  11      695.77      670.56     32.39 o 
  -6  11  11      268.67      264.94     27.15 o 
  -5  11  11      426.26      416.36     29.07 o 
  -4  11  11      320.83      239.32     25.37 o 
  -3  11  11      638.37      637.12     27.13 o 
  -2  11  11      613.72      756.72     36.45 o 
  -1  11  11      517.76      477.31     35.91 o 
   0  11  11     1032.86      896.69     31.95 o 
   1  11  11      520.14      537.80     22.82 o 
   2  11  11      611.08      790.03     61.94 o 
   3  11  11      551.66      573.34     50.78 o 
   4  11  11      310.57      235.97     29.08 o 
   5  11  11      557.39      508.80     39.07 o 
   6  11  11      281.00      287.71     31.41 o 
   7  11  11      703.48      682.14     38.58 o 
   8  11  11      151.59      208.07     59.52 o 
   9  11  11      391.46      392.67     53.03 o 
  10  11  11       89.13       70.49     61.18 o 
  11  11  11      454.58      501.71     66.68 o 
 -11  12  11      194.72      228.09     64.87 o 
 -10  12  11      484.42      520.02     74.02 o 
  -9  12  11       15.80       23.24     53.46 o 
  -8  12  11       67.91       87.21     27.62 o 
  -7  12  11      182.98      240.98     28.20 o 
  -6  12  11      443.06      369.85     28.94 o 
  -5  12  11        6.15        5.28     24.99 o 
  -4  12  11      193.78      184.00     23.40 o 
  -3  12  11      215.31      206.46     22.88 o 
  -2  12  11      547.48      500.61     38.28 o 
  -1  12  11      135.51      115.86     25.93 o 
   0  12  11       52.03       34.30     18.87 o 
   1  12  11      136.01      102.14     25.82 o 
   2  12  11      602.03      528.59     30.29 o 
   3  12  11      214.48      197.25     27.58 o 
   4  12  11      240.56      205.45     29.07 o 
   5  12  11        5.20       13.85     27.27 o 
   6  12  11      557.72      488.16     34.26 o 
   7  12  11      167.50      232.37     35.36 o 
   8  12  11       82.57      116.94     35.02 o 
   9  12  11       18.00        1.52     51.19 o 
  10  12  11      481.19      506.03     69.41 o 
  11  12  11      197.88      258.63     63.05 o 
 -10  13  11       57.62       66.65     70.93 o 
  -9  13  11      118.77      124.97     56.06 o 
  -8  13  11       21.21       19.34     33.81 o 
  -7  13  11      235.58      223.06     42.51 o 
  -6  13  11       93.02       93.80     33.90 o 
  -5  13  11      665.80      579.48     44.36 o 
  -4  13  11      177.06      129.80     35.42 o 
  -3  13  11     1153.37     1108.59     44.30 o 
  -2  13  11      155.68      161.91     51.18 o 
  -1  13  11      691.50      821.87     83.35 o 
   0  13  11        8.25       -5.52     48.69 o 
   1  13  11      781.49      952.84    162.37 o 
   2  13  11      146.92      152.77     49.69 o 
   3  13  11      991.20     1072.24     73.55 o 
   4  13  11      179.86      167.11     66.25 o 
   5  13  11      762.32      650.33     61.92 o 
   6  13  11       90.58       72.82     66.70 o 
   7  13  11      219.58      208.97     69.58 o 
   8  13  11       17.54       53.56     66.03 o 
   9  13  11      128.35      150.35     52.99 o 
  10  13  11       58.09       73.06     68.02 o 
  -9  14  11      121.15       75.94     58.86 o 
  -8  14  11       69.12       79.56     34.57 o 
  -7  14  11       59.72       71.97     40.38 o 
  -6  14  11     1107.25     1029.52     44.88 o 
  -5  14  11       95.15      147.53     37.68 o 
  -4  14  11     1524.98     1358.48     57.92 o 
  -3  14  11      197.87      222.33     51.51 o 
  -2  14  11      422.19      456.59     62.15 o 
  -1  14  11      125.64       87.00     43.45 o 
   0  14  11      503.08      371.46     81.76 o 
   1  14  11      134.86       91.06     53.21 o 
   2  14  11      356.07      386.39     53.82 o 
   3  14  11      190.55      184.75     63.29 o 
   4  14  11     1494.72     1501.62     82.91 o 
   5  14  11       87.14       96.60     55.77 o 
   6  14  11     1075.48     1070.38     80.04 o 
   7  14  11       66.09       68.57     68.67 o 
   8  14  11       87.20      104.55     64.12 o 
   9  14  11      125.19      134.15     58.78 o 
  -8  15  11       23.56       51.95     38.20 o 
  -7  15  11      417.60      466.50     42.63 o 
  -6  15  11       91.82       75.79     36.39 o 
  -5  15  11     1540.18     1537.34     56.21 o 
  -4  15  11       56.52       44.12     49.68 o 
  -3  15  11     1302.20     1504.28     60.41 o 
  -2  15  11      347.15      385.50     91.64 o 
  -1  15  11       94.49       83.33     53.06 o 
   0  15  11       15.28       -1.12     53.28 o 
   1  15  11      112.20      158.52     55.04 o 
   2  15  11      340.83      394.49     55.06 o 
   3  15  11     1308.44     1385.79     80.25 o 
   4  15  11       57.17       39.50     68.92 o 
   5  15  11     1535.24     1535.54     77.70 o 
   6  15  11       93.67       74.80     61.31 o 
   7  15  11      404.01      339.87     65.58 o 
   8  15  11       22.40        7.68     53.09 o 
  -6  16  11      642.97      764.08     62.61 o 
  -5  16  11       23.64       40.59     41.32 o 
  -4  16  11     1178.63     1398.33    323.72 o 
  -3  16  11      184.45      214.15     51.90 o 
  -2  16  11      734.08      936.70    183.49 o 
  -1  16  11      382.79      388.79     53.81 o 
   0  16  11       84.73       55.43     49.68 o 
   1  16  11      404.57      523.54     60.07 o 
   2  16  11      746.75      821.27     75.68 o 
   3  16  11      176.37      321.50     72.82 o 
   4  16  11     1220.75     1294.67     78.38 o 
   5  16  11       20.41       27.01     72.71 o 
   6  16  11      617.93      664.09     74.25 o 
  -4  17  11       49.82       50.47     63.37 o 
  -3  17  11      507.82      540.68     59.08 o 
  -2  17  11      351.78      402.69     59.76 o 
  -1  17  11      179.37      215.37     58.20 o 
   0  17  11        2.13        8.09     43.97 o 
   1  17  11      196.28      214.93     57.64 o 
   2  17  11      353.25      370.53     73.99 o 
   3  17  11      542.49      603.27     72.16 o 
   4  17  11       49.74       26.02     64.23 o 
   0   0  12    15925.85    16722.00    112.39 o 
   1   0  12    14237.08    14722.91    251.72 o 
   2   0  12     3716.60     3768.74     27.65 o 
   3   0  12        4.37        9.71     16.72 o 
   4   0  12      734.51      801.07     24.23 o 
   5   0  12      113.57       84.96      8.56 o 
   6   0  12       38.70       17.32     11.66 o 
   7   0  12     2190.65     2133.29     25.25 o 
   8   0  12     3951.65     3614.81     65.27 o 
   9   0  12     1122.74     1081.13     32.40 o 
  10   0  12     3540.58     3464.64     79.78 o 
  11   0  12        3.81       57.73     58.20 o 
  12   0  12      353.46      332.50     60.28 o 
  13   0  12      337.08      358.07     56.66 o 
  14   0  12       37.54       38.24     54.67 o 
 -14   1  12       62.01       81.49     53.14 o 
 -13   1  12      451.96      498.75     68.26 o 
 -12   1  12      184.61      166.64     60.42 o 
 -11   1  12      104.43       90.09     55.33 o 
 -10   1  12      106.16      133.06     48.72 o 
  -9   1  12     4347.29     4163.81     83.93 o 
  -8   1  12     2994.11     2987.47     29.50 o 
  -7   1  12      790.60      891.88     19.17 o 
  -6   1  12      197.31      147.63     13.55 o 
  -5   1  12      459.90      430.37     11.91 o 
  -4   1  12      572.93      470.78     26.73 o 
  -3   1  12       51.17       53.00     18.26 o 
  -2   1  12      402.42      376.03     17.97 o 
  -1   1  12    11554.80    10314.35     44.89 o 
   0   1  12    20090.91    20343.41    166.02 o 
   1   1  12    11469.06    10513.50    111.55 o 
   2   1  12      267.04      240.89     14.60 o 
   3   1  12       32.46       29.96     15.57 o 
   4   1  12      549.72      519.37     20.94 o 
   5   1  12      365.67      298.65     29.25 o 
   6   1  12      209.61      166.31     11.93 o 
   7   1  12      644.41      741.63     18.78 o 
   8   1  12     3106.42     3119.59     30.88 o 
   9   1  12     4388.07     4113.92     96.43 o 
  10   1  12      103.20       89.02     25.90 o 
  11   1  12      104.79       85.43     51.68 o 
  12   1  12      145.58      155.71     58.22 o 
  13   1  12      476.39      456.49     64.63 o 
  14   1  12       24.64        4.06     55.97 o 
 -14   2  12      132.97      148.28     61.20 o 
 -13   2  12      602.83      597.28     72.99 o 
 -12   2  12      291.15      300.67     60.06 o 
 -11   2  12      163.60      176.62     51.47 o 
 -10   2  12      568.25      525.82     30.08 o 
  -9   2  12     1248.39     1106.18     33.65 o 
  -8   2  12     2823.40     2780.69     40.12 o 
  -7   2  12     1157.61     1027.74     26.19 o 
  -6   2  12       11.98       32.74     36.66 o 
  -5   2  12      417.05      456.26     30.78 o 
  -4   2  12      633.22      659.53     27.69 o 
  -3   2  12      282.80      308.73     20.86 o 
  -2   2  12       48.85       25.40     17.07 o 
  -1   2  12     3409.36     3348.52     51.51 o 
   0   2  12     2855.23     3479.58     62.17 o 
   1   2  12     3330.48     3192.10     44.11 o 
   2   2  12       38.84       29.34     13.36 o 
   3   2  12      310.89      331.16     17.08 o 
   4   2  12      624.55      633.39     22.46 o 
   5   2  12      321.76      249.67     44.30 o 
   6   2  12        0.59       11.80     10.86 o 
   7   2  12     1238.63     1147.36     20.72 o 
   8   2  12     2639.28     2672.82     37.93 o 
   9   2  12     1308.23     1249.11     36.60 o 
  10   2  12      557.61      588.21     47.39 o 
  11   2  12      158.78      165.74     55.33 o 
  12   2  12      299.02      291.86     63.50 o 
  13   2  12      484.85      526.04     68.41 o 
  14   2  12      177.63      182.61     54.23 o 
 -14   3  12      650.95      622.93     73.50 o 
 -13   3  12      551.84      614.28     64.54 o 
 -12   3  12     1055.34     1123.92     73.44 o 
 -11   3  12       27.23       64.51     56.49 o 
 -10   3  12       53.85       37.08     26.72 o 
  -9   3  12     1492.53     1400.97     36.76 o 
  -8   3  12     2796.08     2787.19     75.30 o 
  -7   3  12      301.14      303.16     44.48 o 
  -6   3  12      649.13      643.12     46.70 o 
  -5   3  12      480.01      533.80     30.06 o 
  -4   3  12     2540.05     2492.22     39.01 o 
  -3   3  12       89.52       81.08     19.30 o 
  -2   3  12      741.91      736.48     19.41 o 
  -1   3  12     1014.38      849.89     18.07 o 
   0   3  12     2974.50     2414.10     45.40 o 
   1   3  12     1182.76     1025.65     33.32 o 
   2   3  12      580.63      560.74     17.14 o 
   3   3  12      113.89       78.77     16.18 o 
   4   3  12     2486.80     2419.64     33.73 o 
   5   3  12      503.01      492.55     48.22 o 
   6   3  12      600.10      539.64     28.13 o 
   7   3  12      186.69      204.12     16.42 o 
   8   3  12     2839.47     2817.67     46.16 o 
   9   3  12     1355.64     1260.88     37.79 o 
  10   3  12       36.04       26.32     31.08 o 
  11   3  12       27.22       29.68     28.70 o 
  12   3  12      996.46      984.08     68.08 o 
  13   3  12      595.35      528.72     69.40 o 
  14   3  12      551.27      465.46     63.72 o 
 -14   4  12      268.78      369.32     74.94 o 
 -13   4  12      630.91      663.07     70.57 o 
 -12   4  12      847.90     1018.56     71.93 o 
 -11   4  12      577.70      572.34     35.37 o 
 -10   4  12       80.83       89.53     28.68 o 
  -9   4  12      236.23      242.61     51.67 o 
  -8   4  12      363.47      426.05     50.48 o 
  -7   4  12     1728.00     1690.21     58.99 o 
  -6   4  12      249.09      221.86     45.36 o 
  -5   4  12     2279.58     2418.77     43.66 o 
  -4   4  12     1875.36     2095.54     42.12 o 
  -3   4  12      124.94       95.19     17.90 o 
  -2   4  12      834.96      910.58     20.82 o 
  -1   4  12     2932.49     2983.82     52.09 o 
   0   4  12        6.06        7.11     15.43 o 
   1   4  12     2686.40     2704.21     57.94 o 
   2   4  12      831.94      923.03     27.88 o 
   3   4  12      147.05      127.95     25.54 o 
   4   4  12     1881.32     2044.19     30.39 o 
   5   4  12     2049.03     2138.14     32.13 o 
   6   4  12      223.25      197.94     14.71 o 
   7   4  12     1758.61     1602.86     24.42 o 
   8   4  12      285.44      352.85     43.91 o 
   9   4  12      174.38      208.95     40.91 o 
  10   4  12       64.50       47.98     31.87 o 
  11   4  12      583.58      563.75     37.07 o 
  12   4  12      814.88      783.63     63.17 o 
  13   4  12      509.39      519.87     69.23 o 
  14   4  12      338.54      407.70     71.81 o 
 -14   5  12      266.42      319.42     76.12 o 
 -13   5  12     1227.91     1277.36     82.85 o 
 -12   5  12      278.44      311.06     67.31 o 
 -11   5  12      387.48      386.60     59.27 o 
 -10   5  12      377.63      347.55     54.69 o 
  -9   5  12      169.12      169.08     48.39 o 
  -8   5  12      805.00      758.01     59.40 o 
  -7   5  12       29.18       25.00     50.56 o 
  -6   5  12     1045.45      969.86     50.99 o 
  -5   5  12     2072.88     2181.50     43.33 o 
  -4   5  12     3012.51     3005.58     37.37 o 
  -3   5  12       17.97       72.47     21.52 o 
  -2   5  12     1228.92     1015.42     33.90 o 
  -1   5  12      450.43      495.47     18.98 o 
   0   5  12     1881.27     1797.57     36.12 o 
   1   5  12      407.46      418.24     23.10 o 
   2   5  12     1027.14      849.94     31.49 o 
   3   5  12       14.42       49.91     29.00 o 
   4   5  12     2932.09     2829.89     78.94 o 
   5   5  12     1954.34     2011.20     41.90 o 
   6   5  12     1015.83      970.01     22.97 o 
   7   5  12        2.04       14.35     31.52 o 
   8   5  12      827.23      780.66     37.18 o 
   9   5  12      169.56      173.38     33.63 o 
  10   5  12      324.43      279.66     33.28 o 
  11   5  12      397.87      377.16     37.28 o 
  12   5  12      261.75      304.04     37.37 o 
  13   5  12     1212.84     1083.13     66.91 o 
  14   5  12      252.50      259.10     66.32 o 
 -13   6  12       87.74      101.31     65.44 o 
 -12   6  12      970.24     1038.59     71.32 o 
 -11   6  12      131.42      199.34     62.36 o 
 -10   6  12       64.03       94.26     59.44 o 
  -9   6  12      569.06      634.69     56.09 o 
  -8   6  12      593.62      629.00     59.86 o 
  -7   6  12     2989.45     3042.59     75.03 o 
  -6   6  12      279.35      230.79     51.05 o 
  -5   6  12     1049.54     1078.35     35.81 o 
  -4   6  12      737.57      801.54     28.95 o 
  -3   6  12      503.83      635.45     26.75 o 
  -2   6  12      271.74      325.72     19.26 o 
  -1   6  12     1431.44     1522.66     49.25 o 
   0   6  12      123.87      120.85     20.73 o 
   1   6  12     1234.65     1323.81     56.64 o 
   2   6  12      191.83      242.34     22.77 o 
   3   6  12      497.51      612.47     33.45 o 
   4   6  12      747.78      828.96     38.33 o 
   5   6  12      921.82      958.07     38.68 o 
   6   6  12      412.14      341.94     25.29 o 
   7   6  12     3331.76     3200.56     70.64 o 
   8   6  12      638.23      505.01     50.56 o 
   9   6  12      505.30      535.89     35.99 o 
  10   6  12       79.37       52.18     32.48 o 
  11   6  12      125.13      113.90     36.72 o 
  12   6  12      938.47      988.77     61.20 o 
  13   6  12       62.77      106.66     66.70 o 
 -13   7  12      276.10      260.16     58.68 o 
 -12   7  12      178.73      206.98     71.55 o 
 -11   7  12      299.82      290.85     65.13 o 
 -10   7  12      289.36      243.56     61.50 o 
  -9   7  12       46.84       73.80     56.49 o 
  -8   7  12     1584.93     1499.36     68.39 o 
  -7   7  12     1137.46     1180.26     61.14 o 
  -6   7  12     2305.44     2322.85     70.05 o 
  -5   7  12      877.73      875.76     29.77 o 
  -4   7  12      154.11      170.80     26.25 o 
  -3   7  12      777.67      794.15     28.67 o 
  -2   7  12     2234.57     2027.54     67.39 o 
  -1   7  12       26.24       16.22     18.53 o 
   0   7  12     1458.95     1351.09     30.07 o 
   1   7  12        3.89       10.82     33.23 o 
   2   7  12     1984.91     1863.92     74.88 o 
   3   7  12      705.60      723.30     34.20 o 
   4   7  12      135.00      131.37     31.56 o 
   5   7  12      972.99     1025.85     39.35 o 
   6   7  12     2525.91     2541.23     31.39 o 
   7   7  12     1238.98     1250.36     62.89 o 
   8   7  12     1648.88     1437.82     60.75 o 
   9   7  12       58.17       35.76     47.31 o 
  10   7  12      235.89      196.31     39.01 o 
  11   7  12      310.01      339.19     40.94 o 
  12   7  12      172.40      164.22     37.29 o 
  13   7  12      249.46      206.86     39.16 o 
 -13   8  12       19.83       40.77     65.38 o 
 -12   8  12      215.17      253.35     66.69 o 
 -11   8  12      176.65      162.82     67.64 o 
 -10   8  12      117.15      116.28     58.03 o 
  -9   8  12      603.53      696.34     64.06 o 
  -8   8  12      295.53      293.16     56.20 o 
  -7   8  12     1979.01     2111.82     72.79 o 
  -6   8  12     1738.39     1663.68     36.95 o 
  -5   8  12      235.43      190.94     26.34 o 
  -4   8  12      508.47      428.17     25.81 o 
  -3   8  12      255.45      218.18     24.42 o 
  -2   8  12     1497.00     1582.65     48.45 o 
  -1   8  12     2368.19     2321.82     29.17 o 
   0   8  12       59.85       19.74     21.20 o 
   1   8  12     2153.53     2135.44     63.22 o 
   2   8  12     1296.97     1407.89     55.18 o 
   3   8  12      236.31      215.28     31.08 o 
   4   8  12      473.04      415.09     32.55 o 
   5   8  12      184.08      158.14     30.94 o 
   6   8  12     1782.46     1767.51     51.56 o 
   7   8  12     2239.53     2177.01     66.61 o 
   8   8  12      345.48      330.57     49.89 o 
   9   8  12      468.99      484.15     48.94 o 
  10   8  12      150.27      161.30     56.19 o 
  11   8  12      174.83      195.86     35.65 o 
  12   8  12      175.49      182.06     37.23 o 
  13   8  12       25.71       33.64     39.86 o 
 -12   9  12        6.97       24.20     54.12 o 
 -11   9  12      383.78      410.76     59.19 o 
 -10   9  12      585.25      601.26     67.81 o 
  -9   9  12       46.00       22.87     53.99 o 
  -8   9  12      193.85      186.93     55.33 o 
  -7   9  12     1230.65     1152.08     42.77 o 
  -6   9  12      506.03      508.28     31.12 o 
  -5   9  12      142.58      144.42     25.74 o 
  -4   9  12      487.36      428.42     27.69 o 
  -3   9  12     1937.26     1932.89     34.22 o 
  -2   9  12     1683.39     1656.45     60.29 o 
  -1   9  12     1369.22     1394.26     35.61 o 
   0   9  12     1138.14     1151.22     28.79 o 
   1   9  12     1189.34     1164.38     29.24 o 
   2   9  12     1522.98     1567.69     53.55 o 
   3   9  12     1916.48     1957.80     42.11 o 
   4   9  12      469.84      432.60     34.36 o 
   5   9  12       99.74       84.63     30.43 o 
   6   9  12      582.77      616.98     40.56 o 
   7   9  12     1264.07     1188.71     45.00 o 
   8   9  12      182.06      168.88     48.79 o 
   9   9  12       18.15       31.12     47.24 o 
  10   9  12      539.71      599.59     64.02 o 
  11   9  12      375.48      465.13     59.62 o 
  12   9  12       14.21        8.73     37.70 o 
 -12  10  12      255.68      201.27     66.02 o 
 -11  10  12       68.97      106.96     65.44 o 
 -10  10  12      348.74      390.29     71.93 o 
  -9  10  12      968.49     1062.00     70.78 o 
  -8  10  12      228.54      252.14     59.66 o 
  -7  10  12     1030.23     1178.21     38.35 o 
  -6  10  12     1428.27     1468.16     36.60 o 
  -5  10  12      567.71      563.01     28.01 o 
  -4  10  12     1154.31     1205.37     32.47 o 
  -3  10  12      963.78      966.25     28.63 o 
  -2  10  12     1477.86     1328.01     32.24 o 
  -1  10  12     1256.37     1114.14     49.86 o 
   0  10  12      259.20      171.04     22.54 o 
   1  10  12     1213.34     1033.39     28.31 o 
   2  10  12     1430.18     1241.55     38.30 o 
   3  10  12      940.42      870.37     34.45 o 
   4  10  12     1092.75     1107.08     37.11 o 
   5  10  12      496.22      451.02     33.82 o 
   6  10  12     1520.47     1528.57     43.03 o 
   7  10  12     1151.55     1251.95     42.21 o 
   8  10  12      223.77      264.73     37.73 o 
   9  10  12      943.84     1017.79     69.89 o 
  10  10  12      341.69      310.26     52.82 o 
  11  10  12       69.01      110.12     61.16 o 
  12  10  12      224.52      174.12     64.40 o 
 -11  11  12      157.55      194.92     72.27 o 
 -10  11  12      307.37      377.31     69.63 o 
  -9  11  12      837.64      831.32     75.74 o 
  -8  11  12      891.54      851.24     44.78 o 
  -7  11  12     1090.42     1056.02     33.93 o 
  -6  11  12     1425.79     1446.34     36.34 o 
  -5  11  12     1035.14     1117.08     32.93 o 
  -4  11  12      342.92      321.72     26.28 o 
  -3  11  12     2044.88     1989.78     60.69 o 
  -2  11  12     2320.28     2231.41     51.85 o 
  -1  11  12      898.45     1092.21     45.45 o 
   0  11  12      785.90      954.09     42.20 o 
   1  11  12      913.43     1181.75     28.81 o 
   2  11  12     2309.40     2179.39     73.08 o 
   3  11  12     1966.54     1885.42     56.67 o 
   4  11  12      359.47      347.44     31.39 o 
   5  11  12     1004.27     1114.33     39.69 o 
   6  11  12     1491.34     1468.40     42.96 o 
   7  11  12     1175.62     1144.60     43.21 o 
   8  11  12      822.65      702.45     40.97 o 
   9  11  12      788.14      762.51     56.98 o 
  10  11  12      334.35      369.46     66.31 o 
  11  11  12      146.33      156.27     60.62 o 
 -10  12  12      225.30      275.15     68.27 o 
  -9  12  12      131.84      106.33     40.08 o 
  -8  12  12      699.25      746.50     43.53 o 
  -7  12  12      438.87      512.40     31.27 o 
  -6  12  12     1559.52     1528.80     37.19 o 
  -5  12  12      250.19      264.55     28.60 o 
  -4  12  12      535.04      480.62     26.73 o 
  -3  12  12      188.97      219.76     24.81 o 
  -2  12  12      761.36      737.42     40.00 o 
  -1  12  12      829.29      799.20     35.71 o 
   0  12  12     1100.34     1020.19     35.29 o 
   1  12  12      834.69      820.14     54.67 o 
   2  12  12      718.39      675.24     41.38 o 
   3  12  12      184.44      171.01     35.85 o 
   4  12  12      495.47      394.68     31.74 o 
   5  12  12      316.50      274.51     31.79 o 
   6  12  12     1492.16     1567.88     44.23 o 
   7  12  12      405.66      456.82     43.32 o 
   8  12  12      692.29      746.99     41.25 o 
   9  12  12      120.03      136.76     35.08 o 
  10  12  12      196.04      183.28     62.80 o 
  -9  13  12      359.55      385.67     75.86 o 
  -8  13  12      316.12      297.28     42.29 o 
  -7  13  12     1140.00     1085.17     47.15 o 
  -6  13  12      490.09      513.12     46.16 o 
  -5  13  12      308.85      376.78     44.96 o 
  -4  13  12      275.41      262.57     35.48 o 
  -3  13  12      276.23      306.22     44.44 o 
  -2  13  12      138.67      211.29     46.65 o 
  -1  13  12      711.26      929.04    163.74 o 
   0  13  12      137.70      190.24     45.62 o 
   1  13  12      671.05      928.23     88.10 o 
   2  13  12      119.22      199.73     53.97 o 
   3  13  12      279.31      264.59     54.82 o 
   4  13  12      258.34      264.21     62.95 o 
   5  13  12      274.80      355.34     68.65 o 
   6  13  12      569.92      617.48     71.32 o 
   7  13  12     1112.08     1034.76     73.36 o 
   8  13  12      225.85      189.16     66.53 o 
   9  13  12      293.48      209.24     67.20 o 
  -8  14  12      230.76      212.72     37.22 o 
  -7  14  12      388.91      426.43     45.72 o 
  -6  14  12      572.79      578.95     47.67 o 
  -5  14  12      476.64      481.35     44.39 o 
  -4  14  12      181.54      229.47     37.51 o 
  -3  14  12      107.33      110.83     51.69 o 
  -2  14  12        0.69        1.27     46.10 o 
  -1  14  12       42.07        9.29     49.51 o 
   0  14  12       58.60       24.69     52.07 o 
   1  14  12       87.10       92.44     44.21 o 
   2  14  12        1.42        9.68     46.49 o 
   3  14  12      125.94       71.54     60.59 o 
   4  14  12      169.97      213.14     57.20 o 
   5  14  12      455.09      477.54     73.83 o 
   6  14  12      604.62      655.13     73.60 o 
   7  14  12      338.57      381.16     67.85 o 
   8  14  12      174.62      219.68     70.62 o 
  -7  15  12       56.32       70.14     42.84 o 
  -6  15  12      464.54      510.78     46.11 o 
  -5  15  12      183.22      248.39     49.03 o 
  -4  15  12       60.60      143.19     51.06 o 
  -3  15  12       65.34       97.35     45.75 o 
  -2  15  12      193.48      255.19     63.16 o 
  -1  15  12       52.65       62.32     46.71 o 
   0  15  12       82.49       63.20     48.53 o 
   1  15  12       23.23        8.09     49.49 o 
   2  15  12      238.35      329.31     87.16 o 
   3  15  12       81.28      109.90     66.44 o 
   4  15  12       52.78       91.48     58.45 o 
   5  15  12      190.14      208.44     73.99 o 
   6  15  12      443.52      504.71     77.59 o 
   7  15  12       79.64       74.46     71.20 o 
  -5  16  12      226.81      307.22     95.82 o 
  -4  16  12       29.59      112.43     54.07 o 
  -3  16  12       96.16      129.30     56.54 o 
  -2  16  12      184.47      219.88     52.63 o 
  -1  16  12       97.84       34.30     55.67 o 
   0  16  12      212.55      209.48     48.02 o 
   1  16  12      155.62      135.23     52.94 o 
   2  16  12      191.67      217.46     70.00 o 
   3  16  12      102.85      132.28     63.34 o 
   4  16  12       27.09       79.77     67.48 o 
   5  16  12      218.91      213.61     67.89 o 
  -2  17  12      266.33      321.20     67.64 o 
  -1  17  12      103.20       67.26     54.57 o 
   0  17  12        5.22       81.98    106.23 o 
   1  17  12       89.52       71.80     49.84 o 
   2  17  12      296.12      297.29     65.16 o 
   1   0  13     1174.36     1057.27     51.75 o 
   2   0  13     1218.73      993.84     30.59 o 
   3   0  13      111.03      100.63     16.70 o 
   4   0  13        7.60       11.84     18.35 o 
   5   0  13      484.02      483.01     22.40 o 
   6   0  13     1207.67     1324.02     32.14 o 
   7   0  13      781.00      590.18     28.91 o 
   8   0  13      249.55      318.35     28.11 o 
   9   0  13     5762.77     6010.31    143.49 o 
  10   0  13      745.20      882.17     65.91 o 
  11   0  13      704.93      672.76     57.66 o 
  12   0  13        1.91       27.87     61.25 o 
  13   0  13      273.49      286.07     62.36 o 
  14   0  13      227.89      263.35     57.52 o 
 -14   1  13       11.05        6.66     54.82 o 
 -13   1  13      124.60      122.66     66.20 o 
 -12   1  13      128.35      110.39     53.78 o 
 -11   1  13      165.95      159.92     59.61 o 
 -10   1  13     3676.42     3860.44     88.74 o 
  -9   1  13      915.02      870.14     65.04 o 
  -8   1  13     1719.26     1521.02     33.50 o 
  -7   1  13      397.24      388.13     25.98 o 
  -6   1  13      893.87      911.33     16.52 o 
  -5   1  13        4.28        1.13      8.88 o 
  -4   1  13      764.42      864.97     30.18 o 
  -3   1  13      198.16      191.71     20.30 o 
  -2   1  13     3746.48     3671.95     52.76 o 
  -1   1  13      558.20      591.86     16.72 o 
   0   1  13     1833.03     1802.54     41.95 o 
   1   1  13      570.36      571.05     15.94 o 
   2   1  13     4180.35     4072.11     94.57 o 
   3   1  13      189.06      195.82     16.89 o 
   4   1  13      787.66      845.96     23.88 o 
   5   1  13        7.26       -4.04     19.05 o 
   6   1  13      855.47      973.91     50.79 o 
   7   1  13      397.00      384.75     28.33 o 
   8   1  13     1720.77     1524.35     36.82 o 
   9   1  13      942.12      811.41     32.71 o 
  10   1  13     3887.07     3872.12     88.35 o 
  11   1  13      155.46      170.84     57.46 o 
  12   1  13      114.78      128.26     53.39 o 
  13   1  13      110.69      106.07     52.98 o 
  14   1  13        5.95       27.52     55.30 o 
 -14   2  13      167.08      209.53     61.77 o 
 -13   2  13       23.71        5.65     65.91 o 
 -12   2  13      389.20      433.05     66.05 o 
 -11   2  13      860.43      817.69     64.68 o 
 -10   2  13       63.99       87.04     58.40 o 
  -9   2  13     3705.44     3889.88     85.68 o 
  -8   2  13      852.17      812.03     61.74 o 
  -7   2  13     1485.01     1291.82     26.92 o 
  -6   2  13      100.03      135.36     16.72 o 
  -5   2  13      209.33      233.44     28.94 o 
  -4   2  13     1018.44      925.12     30.60 o 
  -3   2  13     1193.02     1225.93     25.99 o 
  -2   2  13     1039.50      792.72     29.62 o 
  -1   2  13     4462.76     4498.79     33.86 o 
   0   2  13       33.75       45.93      6.71 o 
   1   2  13     4740.34     4862.18     78.79 o 
   2   2  13     1040.90      787.53     29.26 o 
   3   2  13     1251.13     1271.09     22.09 o 
   4   2  13      967.62      933.30     29.85 o 
   5   2  13      227.26      235.01     21.83 o 
   6   2  13      109.32      140.92     25.99 o 
   7   2  13     1508.93     1322.08     34.98 o 
   8   2  13      863.60      801.51     36.89 o 
   9   2  13     3871.40     3928.82     99.37 o 
  10   2  13       75.01      101.82     29.69 o 
  11   2  13      947.23      930.76     63.55 o 
  12   2  13      365.84      287.06     58.24 o 
  13   2  13       46.42       55.79     51.27 o 
  14   2  13      167.94      120.77     60.63 o 
 -14   3  13      186.78      207.59     68.13 o 
 -13   3  13      149.29      129.39     57.64 o 
 -12   3  13      336.92      354.08     62.06 o 
 -11   3  13       52.35       71.81     51.70 o 
 -10   3  13     2145.18     2164.43     76.77 o 
  -9   3  13      266.54      208.09     50.31 o 
  -8   3  13      137.05       82.24     23.94 o 
  -7   3  13       27.50       39.04     47.81 o 
  -6   3  13     4994.43     4918.01     75.93 o 
  -5   3  13       51.86       64.67     28.30 o 
  -4   3  13     1863.95     1858.70     36.81 o 
  -3   3  13      310.79      349.05     22.81 o 
  -2   3  13     5795.76     5558.40     40.28 o 
  -1   3  13      702.09      708.32     21.03 o 
   0   3  13      990.99      751.87     46.99 o 
   1   3  13      700.96      708.11     21.74 o 
   2   3  13     5825.79     5583.69     62.89 o 
   3   3  13      281.40      286.07     17.78 o 
   4   3  13     1869.94     1830.96     54.43 o 
   5   3  13       44.82       60.74     21.43 o 
   6   3  13     4983.49     4850.77     72.50 o 
   7   3  13       25.52       25.93     26.98 o 
   8   3  13      171.24      171.40     31.08 o 
   9   3  13      292.00      275.54     31.37 o 
  10   3  13     2281.03     2248.96     53.99 o 
  11   3  13       47.53       41.55     56.88 o 
  12   3  13      402.89      423.07     64.67 o 
  13   3  13      137.74      139.09     51.63 o 
  14   3  13      212.16      215.53     68.59 o 
 -13   4  13      268.19      322.01     65.23 o 
 -12   4  13      131.25      135.68     62.31 o 
 -11   4  13      673.43      872.38     69.71 o 
 -10   4  13       92.29      126.32     50.42 o 
  -9   4  13      707.78      665.62     53.22 o 
  -8   4  13      199.33      183.41     53.29 o 
  -7   4  13     3045.44     3051.13     71.64 o 
  -6   4  13      942.54     1073.23     40.71 o 
  -5   4  13     5307.55     5022.92     89.28 o 
  -4   4  13      665.03      586.46     29.69 o 
  -3   4  13     5082.82     5109.94     43.01 o 
  -2   4  13      712.72      603.00     20.51 o 
  -1   4  13      493.79      461.80     35.43 o 
   0   4  13      734.38      730.71     19.54 o 
   1   4  13      591.47      658.84     16.53 o 
   2   4  13      694.96      608.20     19.13 o 
   3   4  13     4926.10     4791.35     87.34 o 
   4   4  13      631.70      554.28     23.85 o 
   5   4  13     5176.08     4900.31     87.12 o 
   6   4  13      965.56     1070.55     53.43 o 
   7   4  13     3008.65     2869.24     46.64 o 
   8   4  13      196.25      190.61     31.28 o 
   9   4  13      791.16      762.77     34.25 o 
  10   4  13      103.75      103.90     33.36 o 
  11   4  13      706.00      692.96     35.73 o 
  12   4  13      117.92      168.86     64.26 o 
  13   4  13      349.30      334.66     58.56 o 
  14   4  13      113.46      109.42     67.02 o 
 -13   5  13       26.01       45.83     68.36 o 
 -12   5  13      515.25      495.05     70.58 o 
 -11   5  13       28.10       -9.16     53.64 o 
 -10   5  13      657.97      652.70     57.76 o 
  -9   5  13       26.37       13.75     46.31 o 
  -8   5  13      105.78       93.07     53.73 o 
  -7   5  13      197.63      213.75     52.14 o 
  -6   5  13     5332.55     5337.61     60.98 o 
  -5   5  13      164.70      119.44     31.77 o 
  -4   5  13     2886.17     2853.19     43.41 o 
  -3   5  13      119.91      133.76     20.38 o 
  -2   5  13     2694.06     2431.39     37.67 o 
  -1   5  13      427.85      489.43     19.09 o 
   0   5  13      711.72      652.41     41.30 o 
   1   5  13      421.90      475.40     23.35 o 
   2   5  13     2813.56     2529.68     71.85 o 
   3   5  13      109.72      128.41     24.33 o 
   4   5  13     2685.05     2766.79     47.97 o 
   5   5  13      178.87      138.48     31.76 o 
   6   5  13     5317.53     5178.08     97.57 o 
   7   5  13      199.49      212.04     32.05 o 
   8   5  13      124.46      124.97     34.20 o 
   9   5  13       22.85       20.47     33.92 o 
  10   5  13      650.93      650.84     37.97 o 
  11   5  13       33.11        1.19     32.81 o 
  12   5  13      550.16      545.03     68.03 o 
  13   5  13       21.84        7.82     64.36 o 
 -13   6  13      345.95      337.03     73.17 o 
 -12   6  13      136.11      151.64     54.17 o 
 -11   6  13      744.63      745.04     70.18 o 
 -10   6  13      163.40      158.14     60.93 o 
  -9   6  13      312.24      302.29     52.41 o 
  -8   6  13      159.87      201.86     55.70 o 
  -7   6  13     1521.31     1550.11     63.58 o 
  -6   6  13      403.21      429.40     37.96 o 
  -5   6  13     2262.62     2183.75     68.16 o 
  -4   6  13      534.81      521.99     27.14 o 
  -3   6  13     3333.90     3340.40     70.13 o 
  -2   6  13      458.92      461.10     24.78 o 
  -1   6  13      902.97      883.83     34.21 o 
   0   6  13      514.50      512.77     25.71 o 
   1   6  13      931.22      903.58     39.92 o 
   2   6  13      452.04      427.99     35.41 o 
   3   6  13     3026.65     3038.35     64.91 o 
   4   6  13      517.93      472.53     32.32 o 
   5   6  13     2332.57     2171.50     84.26 o 
   6   6  13      414.78      413.86     34.12 o 
   7   6  13     1577.41     1555.87     64.52 o 
   8   6  13      166.37      160.46     33.25 o 
   9   6  13      314.57      303.13     34.98 o 
  10   6  13      153.78      122.78     34.06 o 
  11   6  13      682.69      698.55     39.10 o 
  12   6  13      124.52      135.40     34.77 o 
  13   6  13      350.75      401.51     66.60 o 
 -13   7  13       25.15        3.42     63.63 o 
 -12   7  13      560.14      614.57     72.97 o 
 -11   7  13        5.00       11.14     54.18 o 
 -10   7  13      651.22      712.21     64.00 o 
  -9   7  13       37.62       62.69     57.11 o 
  -8   7  13      246.81      320.15     57.99 o 
  -7   7  13       40.82       38.56     35.25 o 
  -6   7  13     3435.18     3358.12     54.33 o 
  -5   7  13      651.60      632.04     29.16 o 
  -4   7  13     2228.30     2334.91     37.88 o 
  -3   7  13      277.39      292.31     26.23 o 
  -2   7  13     3088.94     3229.72     63.04 o 
  -1   7  13      599.77      625.08     22.38 o 
   0   7  13       50.43       55.63     23.01 o 
   1   7  13      608.59      660.09     43.75 o 
   2   7  13     2961.07     2965.14     38.73 o 
   3   7  13      260.11      296.17     33.21 o 
   4   7  13     1936.97     1996.51     44.51 o 
   5   7  13      675.48      622.62     36.15 o 
   6   7  13     3633.35     3509.35    109.61 o 
   7   7  13       42.31       47.63     33.55 o 
   8   7  13      222.45      312.67     54.80 o 
   9   7  13       30.09       43.38     35.89 o 
  10   7  13      583.14      630.78     47.48 o 
  11   7  13        3.84       23.40     37.96 o 
  12   7  13      494.25      512.09     44.00 o 
  13   7  13       23.64       70.42     65.89 o 
 -12   8  13      113.37       67.95     69.95 o 
 -11   8  13      685.61      836.45     74.90 o 
 -10   8  13      111.61       62.98     63.18 o 
  -9   8  13      586.27      556.89     59.55 o 
  -8   8  13       23.12       -0.53     47.61 o 
  -7   8  13        9.59       46.61     36.45 o 
  -6   8  13      113.20      134.22     35.83 o 
  -5   8  13     2110.11     2071.47     38.09 o 
  -4   8  13      105.55       63.16     25.46 o 
  -3   8  13     2069.58     2085.42     33.64 o 
  -2   8  13      190.61      212.63     21.09 o 
  -1   8  13      589.15      540.51     23.27 o 
   0   8  13      265.68      227.38     23.62 o 
   1   8  13      539.55      526.81     36.83 o 
   2   8  13      197.65      233.43     24.13 o 
   3   8  13     1865.69     1901.49     60.34 o 
   4   8  13       93.23       31.36     33.11 o 
   5   8  13     2064.69     2052.52     47.60 o 
   6   8  13      121.14      144.30     35.86 o 
   7   8  13       12.81       20.57     35.07 o 
   8   8  13       21.20      -13.28     45.90 o 
   9   8  13      554.72      456.83     57.02 o 
  10   8  13      107.19       71.31     39.93 o 
  11   8  13      565.35      623.30     45.65 o 
  12   8  13      103.63      112.99     38.70 o 
 -12   9  13      949.89      927.76     77.82 o 
 -11   9  13       38.92       72.87     66.04 o 
 -10   9  13      877.79      865.17     63.28 o 
  -9   9  13       25.64       45.48     61.48 o 
  -8   9  13      969.48     1051.24     78.42 o 
  -7   9  13       94.43      123.21     34.60 o 
  -6   9  13       48.04       30.93     26.40 o 
  -4   9  13     1403.51     1365.51     33.89 o 
  -3   9  13      208.41      226.64     25.37 o 
  -2   9  13      749.23      739.82     29.08 o 
  -1   9  13       86.06      104.24     23.13 o 
   0   9  13      345.94      331.26     24.33 o 
   1   9  13       93.31       93.19     22.93 o 
   2   9  13      713.01      705.36     28.00 o 
   3   9  13      190.44      204.81     31.03 o 
   4   9  13     1335.71     1359.21     41.89 o 
   5   9  13        5.60        6.42     31.30 o 
   6   9  13       52.87       24.92     33.54 o 
   7   9  13       97.65      106.46     34.44 o 
   8   9  13     1009.19     1043.26     41.04 o 
   9   9  13       21.17       11.70     52.44 o 
  10   9  13      732.68      720.23     64.85 o 
  11   9  13       36.98       78.32     42.51 o 
  12   9  13      887.34      847.81     49.54 o 
 -11  10  13      922.85     1034.30     72.64 o 
 -10  10  13       63.48       39.81     61.26 o 
  -9  10  13      353.06      419.19     59.96 o 
  -8  10  13       31.52       34.95     32.95 o 
  -7  10  13     1178.85     1135.32     70.61 o 
  -6  10  13      149.57      129.81     28.02 o 
  -5  10  13       86.14      101.15     29.11 o 
  -4  10  13      227.96      217.54     28.42 o 
  -3  10  13     1357.41     1398.61     33.29 o 
  -2  10  13       99.94      125.37     25.56 o 
  -1  10  13      484.29      444.48     29.15 o 
   0  10  13      152.78      135.09     23.44 o 
   1  10  13      426.45      377.48     24.96 o 
   2  10  13      112.39      117.73     29.32 o 
   3  10  13     1349.67     1331.74     40.83 o 
   4  10  13      208.38      186.61     32.68 o 
   5  10  13       94.41      102.72     30.96 o 
   6  10  13      160.00      111.74     35.99 o 
   7  10  13     1198.78     1123.53     44.25 o 
   8  10  13       29.93       40.41     33.57 o 
   9  10  13      353.26      391.57     41.39 o 
  10  10  13       67.50       75.09     49.61 o 
  11  10  13      848.38      897.63     70.99 o 
 -10  11  13      323.48      333.29     70.66 o 
  -9  11  13      195.31      175.23     36.58 o 
  -8  11  13      559.29      511.95     37.83 o 
  -7  11  13       46.43       47.20     28.68 o 
  -6  11  13      871.36      844.71     46.67 o 
  -5  11  13       57.93       79.13     27.54 o 
  -4  11  13      965.72      926.38     30.12 o 
  -3  11  13       20.89       66.02     26.30 o 
  -2  11  13        5.71       18.71     32.25 o 
  -1  11  13      215.14      204.94     23.18 o 
   0  11  13      426.43      375.77     25.80 o 
   1  11  13      207.97      188.92     23.78 o 
   2  11  13       14.57       30.84     26.75 o 
   3  11  13       19.17       30.61     29.17 o 
   4  11  13      840.28      816.33     37.57 o 
   5  11  13       68.03       97.25     33.10 o 
   6  11  13      973.88      915.96     50.39 o 
   7  11  13       49.60       41.61     35.95 o 
   8  11  13      551.82      567.33     41.72 o 
   9  11  13      185.71      153.46     37.08 o 
  10  11  13      388.72      339.17     65.28 o 
 -10  12  13       13.71        7.69     41.17 o 
  -9  12  13       65.71       83.43     38.05 o 
  -8  12  13       57.28       55.26     36.85 o 
  -7  12  13      252.99      272.36     32.55 o 
  -6  12  13      152.24      148.57     29.77 o 
  -5  12  13      259.22      301.76     30.90 o 
  -4  12  13      276.87      285.43     27.55 o 
  -3  12  13      307.06      328.81     27.10 o 
  -2  12  13      131.27      169.87     28.79 o 
  -1  12  13      244.18      305.08     29.15 o 
   0  12  13      234.67      210.91     22.64 o 
   1  12  13      296.93      336.65     30.65 o 
   2  12  13      127.29      173.31     28.76 o 
   3  12  13      216.45      183.32     29.94 o 
   4  12  13      270.03      285.91     33.55 o 
   5  12  13      347.20      373.92     38.38 o 
   6  12  13      150.23      129.44     34.70 o 
   7  12  13      260.06      260.53     35.87 o 
   8  12  13       57.95       75.89     35.36 o 
   9  12  13      103.26      119.04     39.01 o 
  10  12  13       15.34       16.05     32.96 o 
  -9  13  13       29.25       10.36     52.80 o 
  -8  13  13       89.67      134.71     55.73 o 
  -7  13  13       48.66       68.44     39.85 o 
  -6  13  13      127.06       99.79     36.11 o 
  -5  13  13      185.25      215.87     38.99 o 
  -4  13  13      812.34      845.78     47.43 o 
  -3  13  13      209.34      261.99     72.80 o 
  -2  13  13      240.00      221.46     44.88 o 
  -1  13  13       10.38       54.72     44.56 o 
   0  13  13       10.35       26.22     51.43 o 
   1  13  13       10.84       28.48     47.27 o 
   2  13  13      261.18      254.74     72.07 o 
   3  13  13      186.38      153.45     66.97 o 
   4  13  13      916.35      911.45     69.88 o 
   5  13  13      184.66      204.22     66.35 o 
   6  13  13      133.31      102.77     53.95 o 
   7  13  13       49.96      121.71     57.43 o 
   8  13  13      115.29      210.35     51.15 o 
   9  13  13       28.87       20.99     65.12 o 
  -8  14  13       18.09       29.95     38.18 o 
  -7  14  13      141.59      113.04     35.47 o 
  -6  14  13      236.22      234.68     37.85 o 
  -5  14  13     1493.55     1629.68     55.65 o 
  -4  14  13      268.60      272.58     43.84 o 
  -3  14  13     1223.24     1454.32    231.45 o 
  -2  14  13      265.25      289.93     72.71 o 
  -1  14  13       30.50       28.85     53.55 o 
   0  14  13        3.93       -0.97     95.36 o 
   1  14  13       34.76       69.95     53.99 o 
   2  14  13      284.31      323.24     70.86 o 
   3  14  13     1257.68     1410.67     81.32 o 
   4  14  13      253.95      269.29     72.68 o 
   5  14  13     1552.17     1669.61     79.72 o 
   6  14  13      234.63      270.37     64.46 o 
   7  14  13      128.35      142.25     64.61 o 
  -6  15  13      316.72      372.54     41.91 o 
  -5  15  13      155.67      236.61     40.97 o 
  -4  15  13     2440.78     2786.62    885.61 o 
  -3  15  13      207.60      192.42     50.70 o 
  -2  15  13      453.30      515.24     99.08 o 
  -1  15  13       89.50       69.79     45.79 o 
   1  15  13       92.83      103.88     49.82 o 
   2  15  13      507.38      462.18     60.52 o 
   3  15  13      225.18      250.86     65.86 o 
   4  15  13     2407.13     2447.58     96.52 o 
   5  15  13      153.22      231.75     62.42 o 
   6  15  13      298.89      361.73     66.60 o 
  -4  16  13      100.39       90.46     67.58 o 
  -3  16  13     1192.20     1476.30    281.50 o 
  -2  16  13      381.30      487.70     61.12 o 
  -1  16  13       72.76       73.60     49.95 o 
   1  16  13       86.29       53.21     47.25 o 
   2  16  13      393.30      400.32     57.53 o 
   3  16  13     1167.38     1248.64     79.24 o 
   4  16  13      103.78      185.85     76.09 o 
   0   0  14     8388.06     8722.04    317.18 o 
   1   0  14     4887.58     4376.10    144.66 o 
   2   0  14      969.33     1020.21     22.69 o 
   3   0  14       36.99       32.77     19.09 o 
   4   0  14        3.35       -0.91     18.90 o 
   5   0  14      223.87      242.57     22.18 o 
   6   0  14      552.19      548.05     24.60 o 
   7   0  14      829.51      783.06     32.20 o 
   8   0  14     9588.97     9398.35     67.67 o 
   9   0  14     2193.29     1964.74     66.49 o 
  10   0  14      753.26      785.71     56.79 o 
  11   0  14       50.61       71.67     57.26 o 
  12   0  14      136.29      108.75     56.16 o 
  13   0  14      505.22      428.31     70.77 o 
 -13   1  14      163.15      104.55     66.46 o 
 -12   1  14       35.76       65.98     55.82 o 
 -11   1  14      228.89      261.88     52.42 o 
 -10   1  14      459.81      442.80     54.93 o 
  -9   1  14     2267.12     2157.52     69.46 o 
  -8   1  14     3550.15     3442.74     45.81 o 
  -7   1  14     5752.25     5314.67     91.32 o 
  -6   1  14      422.28      382.73     32.74 o 
  -5   1  14     5065.12     4864.43    116.17 o 
  -4   1  14       30.16       59.26     23.99 o 
  -3   1  14      451.41      479.07     22.78 o 
  -2   1  14     1690.33     1686.13     26.39 o 
  -1   1  14     6889.45     6695.35     59.18 o 
   0   1  14    10017.02    10729.81    304.21 o 
   1   1  14     7059.47     6740.66    158.74 o 
   2   1  14     1921.64     1889.36     23.61 o 
   3   1  14      489.63      535.49     19.52 o 
   4   1  14       27.71       50.56     19.34 o 
   5   1  14     4886.20     4589.91     41.17 o 
   6   1  14      377.57      341.94     24.98 o 
   7   1  14     5684.15     5220.21     72.05 o 
   8   1  14     3507.57     3615.32    143.06 o 
   9   1  14     2415.02     2221.68    102.96 o 
  10   1  14      430.73      413.52     56.74 o 
  11   1  14      224.30      239.30     56.49 o 
  12   1  14       48.86       92.69     61.32 o 
  13   1  14      109.46      149.82     64.69 o 
 -13   2  14       69.04       74.93     61.56 o 
 -12   2  14      650.96      736.22     70.77 o 
 -11   2  14       69.23       54.25     60.37 o 
 -10   2  14      134.70      147.40     56.88 o 
  -9   2  14      622.46      646.16     59.64 o 
  -8   2  14     5358.03     5380.33     89.96 o 
  -7   2  14     1830.67     1800.16     63.09 o 
  -6   2  14     1130.38     1219.89     39.70 o 
  -5   2  14      123.49      111.61     27.55 o 
  -4   2  14      138.98      115.06     25.64 o 
  -3   2  14      899.25      905.76     25.50 o 
  -2   2  14      622.97      687.02     21.14 o 
  -1   2  14     2499.44     2213.08     46.22 o 
   0   2  14     4638.51     3990.34    101.81 o 
   1   2  14     2617.12     2288.43     80.95 o 
   2   2  14      762.11      806.43     26.14 o 
   3   2  14      930.80      896.34     21.41 o 
   4   2  14      130.40      112.20     20.33 o 
   5   2  14       87.65       65.55     21.10 o 
   6   2  14      931.00      960.94     36.58 o 
   7   2  14     1642.25     1598.53     57.39 o 
   8   2  14     5545.81     5516.83     89.99 o 
   9   2  14      531.32      483.67     32.74 o 
  10   2  14      179.04      155.76     29.85 o 
  11   2  14       71.73       22.56     56.80 o 
  12   2  14      605.37      608.71     64.95 o 
  13   2  14      106.42      153.69     64.39 o 
 -13   3  14      461.92      488.31     59.10 o 
 -12   3  14       49.84       71.66     51.69 o 
 -11   3  14      575.35      602.43     59.59 o 
 -10   3  14       33.65       26.53     57.79 o 
  -9   3  14       80.05       40.71     55.65 o 
  -8   3  14      472.75      499.85     57.92 o 
  -7   3  14     2296.86     2133.27     62.66 o 
  -6   3  14      728.09      732.69     38.08 o 
  -5   3  14     2486.78     2389.13     44.38 o 
  -4   3  14      168.19      152.15     32.71 o 
  -3   3  14     2080.71     2149.48     31.87 o 
  -2   3  14      244.67      268.02     19.23 o 
  -1   3  14     1845.79     1809.21     58.69 o 
   0   3  14      968.67     1123.53     54.55 o 
   1   3  14     1917.98     1753.76     64.10 o 
   2   3  14      321.31      370.64     13.87 o 
   3   3  14     2127.62     2081.41     72.83 o 
   4   3  14      170.53      140.98     20.67 o 
   5   3  14     2356.58     2246.07     33.07 o 
   6   3  14      586.53      567.04     26.72 o 
   7   3  14     2351.36     2231.42     82.97 o 
   8   3  14      389.58      411.75     30.23 o 
   9   3  14       66.55       39.84     28.91 o 
  10   3  14       23.06       15.49     28.73 o 
  11   3  14      576.85      537.47     54.74 o 
  12   3  14       68.33       87.21     52.53 o 
  13   3  14      381.69      405.71     68.42 o 
 -13   4  14      487.64      504.55     68.30 o 
 -12   4  14      608.22      571.13     69.73 o 
 -11   4  14      219.95      239.42     61.79 o 
 -10   4  14       53.80       68.69     56.11 o 
  -9   4  14       75.43       67.76     53.44 o 
  -8   4  14     1744.66     1776.13     67.51 o 
  -7   4  14       56.07       22.65     48.48 o 
  -6   4  14      265.90      293.83     34.40 o 
  -5   4  14      176.07      187.63     44.02 o 
  -4   4  14      634.30      677.62     31.45 o 
  -3   4  14      574.47      618.88     25.39 o 
  -2   4  14       69.88       52.03     17.67 o 
  -1   4  14      110.15      122.14     16.76 o 
   0   4  14     1251.40     1143.47     45.91 o 
   1   4  14       75.69       65.83     13.27 o 
   2   4  14       99.37       59.72     10.29 o 
   3   4  14      610.61      611.07     22.32 o 
   4   4  14      622.01      564.57     24.15 o 
   5   4  14      184.91      194.13     25.12 o 
   6   4  14      154.07      184.75     26.68 o 
   7   4  14       25.33       33.63     25.34 o 
   8   4  14     1676.39     1706.22     42.66 o 
   9   4  14       76.44       87.25     31.51 o 
  10   4  14       56.01       35.63     31.20 o 
  11   4  14      217.57      208.65     36.43 o 
  12   4  14      629.15      564.53     59.37 o 
  13   4  14      531.95      658.98     72.02 o 
 -13   5  14      304.78      411.88     73.43 o 
 -12   5  14      484.39      504.09     69.81 o 
 -11   5  14      328.04      345.97     61.26 o 
 -10   5  14        5.62        2.89     48.27 o 
  -9   5  14      131.44      139.06     52.45 o 
  -8   5  14      271.89      215.68     51.81 o 
  -7   5  14     3040.99     2746.87     51.29 o 
  -6   5  14      685.82      678.06     37.23 o 
  -5   5  14      178.47      137.50     29.48 o 
  -4   5  14       42.39       37.07     29.05 o 
  -3   5  14     1662.37     1798.57     28.12 o 
  -2   5  14      331.78      336.69     19.77 o 
  -1   5  14     1037.79      980.46     23.66 o 
   0   5  14       72.66       89.73     23.48 o 
   1   5  14      952.45      967.79     36.39 o 
   2   5  14      383.40      409.72     28.04 o 
   3   5  14     1693.16     1865.29     42.85 o 
   4   5  14       49.19       44.34     21.87 o 
   5   5  14      111.40       74.09     24.57 o 
   6   5  14      749.71      759.02     30.41 o 
   7   5  14     2989.58     2718.72     40.13 o 
   8   5  14      346.05      286.92     31.81 o 
   9   5  14      114.82       89.07     31.93 o 
  10   5  14       10.11       30.22     31.65 o 
  11   5  14      331.00      376.85     37.58 o 
  12   5  14      473.57      503.18     62.75 o 
  13   5  14      277.09      356.92     62.88 o 
 -12   6  14      280.42      241.01     55.14 o 
 -11   6  14      642.66      663.69     70.07 o 
 -10   6  14       24.63       10.36     57.75 o 
  -9   6  14      116.06      113.11     47.47 o 
  -8   6  14     2009.54     2093.69     71.77 o 
  -7   6  14      617.49      567.84     38.49 o 
  -6   6  14     1457.97     1553.58     43.23 o 
  -5   6  14      827.21      807.88     36.22 o 
  -4   6  14      948.67      903.50     31.28 o 
  -3   6  14       39.33       50.06     23.97 o 
  -2   6  14      105.96      107.60     19.93 o 
  -1   6  14       36.03       19.10     18.48 o 
   0   6  14      977.11      914.76     36.58 o 
   1   6  14       25.23        2.85     29.31 o 
   2   6  14       66.44      109.24     23.93 o 
   3   6  14       48.86       87.33     37.22 o 
   4   6  14      985.94      853.64     65.26 o 
   5   6  14      932.74      940.30     38.93 o 
   6   6  14     1546.68     1652.02     35.06 o 
   7   6  14      653.66      598.17     30.79 o 
   8   6  14     1972.41     1945.46     50.61 o 
   9   6  14       79.98       90.82     33.20 o 
  10   6  14       14.54        5.48     30.80 o 
  11   6  14      642.39      612.31     62.33 o 
  12   6  14      284.14      285.99     41.94 o 
  13   6  14      225.28      330.01     65.66 o 
 -12   7  14      142.83      128.41     64.21 o 
 -11   7  14      111.46      129.14     52.70 o 
 -10   7  14      260.38      222.42     54.87 o 
  -9   7  14       66.29       92.84     58.83 o 
  -8   7  14       50.14       51.32     55.27 o 
  -7   7  14     1014.34      955.16     41.00 o 
  -6   7  14      525.35      590.08     39.98 o 
  -5   7  14      374.38      401.19     35.12 o 
  -4   7  14      712.32      678.32     30.11 o 
  -3   7  14       44.40       38.34     24.23 o 
  -2   7  14      338.80      362.45     21.70 o 
  -1   7  14     1407.39     1189.61     25.93 o 
   0   7  14      225.54      183.11     25.00 o 
   1   7  14     1395.68     1214.00     56.90 o 
   2   7  14      417.87      446.16     29.28 o 
   3   7  14       27.21       33.60     32.86 o 
   4   7  14      747.34      688.54     37.44 o 
   5   7  14      479.86      491.85     35.37 o 
   6   7  14      549.41      555.36     38.72 o 
   7   7  14     1002.63      914.59     40.64 o 
   8   7  14       22.62       35.55     28.75 o 
   9   7  14       80.02      102.07     33.59 o 
  10   7  14      295.53      285.75     36.87 o 
  11   7  14      114.13      101.55     34.05 o 
  12   7  14      119.77      109.32     36.43 o 
 -12   8  14      104.05      138.66     70.39 o 
 -11   8  14      252.65      284.30     67.77 o 
 -10   8  14      117.98      122.33     63.15 o 
  -8   8  14      427.66      391.64     37.89 o 
  -7   8  14      379.41      331.75     39.25 o 
  -6   8  14      325.60      376.97     37.24 o 
  -5   8  14      382.08      350.39     28.60 o 
  -4   8  14      190.82      189.99     27.43 o 
  -3   8  14      276.10      288.92     26.08 o 
  -2   8  14     2050.75     2094.58     42.31 o 
  -1   8  14      931.64      855.20     34.37 o 
   0   8  14     2002.74     2044.02     68.44 o 
   1   8  14      892.27      812.03     32.19 o 
   2   8  14     2057.96     2123.34     54.52 o 
   3   8  14      300.54      273.68     43.19 o 
   4   8  14      206.94      202.31     34.91 o 
   5   8  14      455.20      393.32     36.53 o 
   6   8  14      332.32      368.62     38.13 o 
   7   8  14      419.78      389.58     38.39 o 
   8   8  14      442.99      392.87     37.69 o 
   9   8  14        4.60        9.88     55.59 o 
  10   8  14      115.15      117.95     37.71 o 
  11   8  14      250.38      228.35     42.95 o 
  12   8  14      131.72      128.02     43.31 o 
 -11   9  14      352.78      366.17     73.21 o 
 -10   9  14       21.27       60.86     58.95 o 
  -9   9  14      127.30      114.30     38.95 o 
  -8   9  14      283.25      324.33     49.91 o 
  -7   9  14      708.46      693.00     38.90 o 
  -6   9  14      424.89      479.96     31.42 o 
  -5   9  14      490.67      452.78     29.61 o 
  -4   9  14       26.76       31.38     26.07 o 
  -3   9  14      764.16      780.35     29.29 o 
  -2   9  14      713.10      708.67     25.47 o 
  -1   9  14     1540.95     1464.53     48.93 o 
   0   9  14      335.46      362.99     26.84 o 
   1   9  14     1681.83     1586.98     63.10 o 
   2   9  14      720.56      723.76     37.05 o 
   3   9  14      748.74      740.13     39.06 o 
   4   9  14       21.32        4.34     33.92 o 
   5   9  14      522.19      474.09     36.08 o 
   6   9  14      458.69      436.45     39.96 o 
   7   9  14      697.04      667.61     58.47 o 
   8   9  14      327.60      304.08     36.57 o 
   9   9  14      181.10      157.77     36.25 o 
  10   9  14       12.65       63.03     56.31 o 
  11   9  14      353.77      319.83     41.72 o 
 -11  10  14      168.82      251.63     72.75 o 
 -10  10  14      300.77      288.44     55.75 o 
  -9  10  14      467.08      490.93     43.84 o 
  -8  10  14      165.65      147.54     40.98 o 
  -7  10  14      157.84      207.05     40.73 o 
  -6  10  14     1943.24     2017.59     39.41 o 
  -5  10  14      606.16      572.80     32.24 o 
  -4  10  14      431.45      423.14     28.04 o 
  -3  10  14      792.68      804.73     31.08 o 
  -2  10  14     1542.76     1619.76     34.94 o 
  -1  10  14      596.21      678.31     27.48 o 
   0  10  14       55.51       66.33     23.74 o 
   1  10  14      530.98      592.72     27.51 o 
   2  10  14     1596.23     1582.44     44.26 o 
   3  10  14      786.22      837.44     39.11 o 
   4  10  14      443.32      427.56     38.28 o 
   5  10  14      646.67      589.97     37.44 o 
   6  10  14     2012.14     2093.43     51.10 o 
   7  10  14      226.68      236.51     34.95 o 
   8  10  14      165.75      155.88     37.38 o 
   9  10  14      428.14      460.55     41.52 o 
  10  10  14      284.87      294.35     41.57 o 
  11  10  14      159.67      161.14     65.31 o 
 -10  11  14      604.50      560.32     43.69 o 
  -9  11  14       24.94       19.09     40.79 o 
  -8  11  14      176.01      226.31     40.56 o 
  -7  11  14      710.58      804.49     43.12 o 
  -6  11  14      247.17      306.19     30.79 o 
  -5  11  14      505.32      560.30     32.42 o 
  -4  11  14      498.21      485.60     28.78 o 
  -3  11  14     1286.84     1204.82     34.17 o 
  -2  11  14     1371.91     1291.54     42.59 o 
  -1  11  14      550.63      531.04     26.34 o 
   0  11  14      314.27      251.79     24.62 o 
   1  11  14      626.43      555.01     27.25 o 
   2  11  14     1389.80     1294.24     90.45 o 
   3  11  14     1278.56     1286.21     81.60 o 
   4  11  14      507.56      458.45     35.81 o 
   5  11  14      559.32      542.13     36.37 o 
   6  11  14      252.16      229.65     34.82 o 
   7  11  14      688.31      727.53     40.40 o 
   8  11  14      189.13      218.62     40.20 o 
   9  11  14       57.43       40.38     37.21 o 
  10  11  14      572.39      530.06     44.58 o 
  -9  12  14      466.20      432.53     44.55 o 
  -8  12  14      187.40      159.19     40.18 o 
  -7  12  14      798.32      748.54     34.32 o 
  -6  12  14      970.37      981.44     34.07 o 
  -5  12  14      259.12      313.02     27.69 o 
  -4  12  14       32.48       56.81     26.89 o 
  -3  12  14     1185.05     1142.84     35.33 o 
  -2  12  14     1253.41     1202.52     49.52 o 
  -1  12  14     1252.67     1263.67     41.07 o 
   0  12  14      978.89      953.62     35.93 o 
   1  12  14     1185.23     1268.24     42.99 o 
   2  12  14     1254.12     1272.19     85.95 o 
   3  12  14     1203.14     1140.81     40.95 o 
   4  12  14       37.34       38.50     29.39 o 
   5  12  14      245.76      228.72     33.57 o 
   6  12  14      997.68     1018.25     41.51 o 
   7  12  14      818.04      758.69     41.37 o 
   8  12  14      162.12      145.64     32.45 o 
   9  12  14      414.70      394.20     39.10 o 
  -8  13  14      352.67      423.76     71.86 o 
  -7  13  14      339.00      402.54     42.80 o 
  -6  13  14      808.54      858.27     50.80 o 
  -5  13  14      758.43      803.15     55.97 o 
  -4  13  14      520.19      529.82     42.82 o 
  -3  13  14      372.39      529.37    148.50 o 
  -2  13  14      279.82      294.91     55.98 o 
  -1  13  14      436.65      462.18     52.04 o 
   0  13  14      415.80      436.87     77.95 o 
   1  13  14      521.41      532.67     80.77 o 
   2  13  14      263.34      269.54     62.01 o 
   3  13  14      372.41      413.85     63.33 o 
   4  13  14      487.03      440.67     72.80 o 
   5  13  14      767.28      790.92     67.76 o 
   6  13  14      797.31      916.91     79.26 o 
   7  13  14      294.31      364.63     72.86 o 
   8  13  14      338.20      378.12     70.65 o 
  -7  14  14      125.76      120.49     45.37 o 
  -6  14  14      864.01      843.68     51.41 o 
  -5  14  14      537.41      640.36     42.96 o 
  -4  14  14      123.82      172.92     43.52 o 
  -3  14  14      103.59      150.82     51.49 o 
  -2  14  14      376.14      490.73     69.36 o 
  -1  14  14      296.91      354.64     74.38 o 
   0  14  14      127.43      111.61     45.08 o 
   1  14  14      230.40      240.38     52.09 o 
   2  14  14      456.51      518.13     57.25 o 
   3  14  14      102.56       83.44     65.73 o 
   4  14  14      123.47      139.01     59.77 o 
   5  14  14      525.01      691.21     78.42 o 
   6  14  14      835.39      784.59     79.20 o 
   7  14  14      151.92      196.80     69.72 o 
  -5  15  14      728.42      830.84     50.35 o 
  -4  15  14      330.39      394.36    174.21 o 
  -3  15  14      112.31      180.52     54.55 o 
  -2  15  14      114.22      121.31     48.30 o 
  -1  15  14      215.91      145.35     51.15 o 
   0  15  14      103.91       92.61     52.53 o 
   1  15  14      300.79      263.63     57.61 o 
   2  15  14       86.76       69.61     69.46 o 
   3  15  14      130.53      229.54     76.15 o 
   4  15  14      336.09      396.18     64.05 o 
   5  15  14      704.54      836.00     83.88 o 
  -2  16  14      276.97      241.22     71.29 o 
  -1  16  14      131.93      107.68     52.16 o 
   0  16  14       45.96       31.32     56.77 o 
   1  16  14       97.20       80.40     56.07 o 
   2  16  14      299.67      307.46     72.11 o 
   1   0  15     1129.30     1224.14     72.59 o 
   2   0  15      767.22      799.67     49.60 o 
   3   0  15      565.65      572.65     23.61 o 
   4   0  15      525.39      431.06     27.46 o 
   5   0  15      690.00      686.11     25.59 o 
   6   0  15      510.30      444.76     31.48 o 
   7   0  15       86.56      114.06     24.19 o 
   8   0  15     1221.86     1220.08     34.63 o 
   9   0  15      675.09      640.64     58.65 o 
  10   0  15     2379.43     2549.22     80.28 o 
  11   0  15     1810.99     1740.68     72.51 o 
  13   0  15      237.44      242.22     62.29 o 
 -13   1  15       19.63       22.62     56.20 o 
 -12   1  15      183.38      220.89     65.67 o 
 -11   1  15      567.39      544.36     65.92 o 
 -10   1  15      903.92      953.95     68.61 o 
  -9   1  15     1774.45     1696.81     67.75 o 
  -8   1  15       67.87       65.32     51.44 o 
  -7   1  15      176.70      171.68     37.34 o 
  -6   1  15      890.45      859.82     38.24 o 
  -5   1  15      485.18      483.23     30.93 o 
  -4   1  15      886.54      905.08     31.59 o 
  -3   1  15      882.17      870.08     25.15 o 
  -2   1  15     2483.29     2291.31     43.38 o 
  -1   1  15     2375.21     2435.02     62.96 o 
   0   1  15       53.44       90.44     10.80 o 
   1   1  15     2649.57     2575.82    137.23 o 
   2   1  15     2470.26     2334.32     49.11 o 
   3   1  15     1249.02     1245.40     28.39 o 
   4   1  15      865.87      836.83     25.27 o 
   5   1  15      314.40      312.97     23.48 o 
   6   1  15      858.91      821.51     28.58 o 
   7   1  15      170.11      158.46     24.75 o 
   8   1  15       71.10       52.27     29.20 o 
   9   1  15     1800.79     1711.05     50.50 o 
  10   1  15      913.71      878.92     59.40 o 
  11   1  15      719.94      725.04     67.01 o 
  12   1  15      152.23      155.12     51.46 o 
  13   1  15       48.29       69.69     62.11 o 
 -13   2  15      235.86      222.70     54.19 o 
 -12   2  15      144.81      156.63     58.26 o 
 -11   2  15      543.40      591.59     59.22 o 
 -10   2  15     1567.62     1647.26     71.21 o 
  -9   2  15       32.56       23.99     51.87 o 
  -8   2  15      861.62      830.37     56.09 o 
  -7   2  15     1266.26     1281.71     44.39 o 
  -6   2  15     3166.86     3235.08     63.72 o 
  -5   2  15      252.72      206.18     38.78 o 
  -4   2  15      162.92      182.51     27.13 o 
  -3   2  15      355.00      380.94     23.22 o 
  -2   2  15     4085.32     3906.13    105.71 o 
  -1   2  15      110.14      126.05     25.29 o 
   0   2  15      526.68      515.01     23.81 o 
   1   2  15       86.85       93.34     10.71 o 
   2   2  15     4455.83     4520.58     94.32 o 
   3   2  15      329.81      352.30     19.16 o 
   4   2  15      161.50      174.90     21.32 o 
   5   2  15      211.50      187.91     23.34 o 
   6   2  15     3090.84     3118.81     38.70 o 
   7   2  15     1239.97     1252.80     32.38 o 
   8   2  15      916.84      938.84     44.00 o 
   9   2  15       42.97       30.77     28.97 o 
  10   2  15     1717.58     1770.01     71.19 o 
  11   2  15      509.93      482.53     55.00 o 
  12   2  15      253.22      223.13     59.31 o 
  13   2  15      211.65      238.12     63.66 o 
 -13   3  15      129.54      138.76     60.01 o 
 -12   3  15      209.03      267.44     59.99 o 
 -11   3  15      383.20      391.24     64.71 o 
 -10   3  15       18.43       18.79     49.00 o 
  -9   3  15      969.54     1025.55     61.89 o 
  -8   3  15       22.40       28.19     43.19 o 
  -7   3  15     1277.85     1195.70     41.41 o 
  -6   3  15     2513.99     2477.37     59.84 o 
  -5   3  15     5504.84     5012.78     82.50 o 
  -4   3  15      136.10      155.37     27.14 o 
  -3   3  15     4230.23     3920.19     40.02 o 
  -2   3  15     1220.17     1188.02     57.13 o 
  -1   3  15     3046.45     2877.94     32.22 o 
   0   3  15      307.64      306.22     25.41 o 
   1   3  15     2953.11     2716.79     95.34 o 
   2   3  15     1217.07     1150.26     34.78 o 
   3   3  15     4641.82     4116.55     81.90 o 
   4   3  15      127.53      117.19     21.41 o 
   5   3  15     5367.57     4797.37     50.21 o 
   6   3  15     2489.21     2344.38     36.44 o 
   7   3  15     1231.70     1212.68     33.30 o 
   8   3  15       25.24       29.25     38.54 o 
   9   3  15     1031.60      952.97     37.32 o 
  10   3  15       21.03        1.13     40.94 o 
  11   3  15      483.63      512.81     64.25 o 
  12   3  15      191.08      191.62     62.36 o 
  13   3  15      157.23      128.81     58.23 o 
 -13   4  15        2.87       -2.55     66.14 o 
 -12   4  15      311.33      261.83     66.76 o 
 -11   4  15      130.94      149.05     53.06 o 
 -10   4  15     1085.48     1145.61     69.94 o 
  -9   4  15      105.51       72.13     54.69 o 
  -8   4  15       51.88       47.60     46.71 o 
  -7   4  15      464.93      446.98     37.18 o 
  -6   4  15     2641.71     2655.47     50.16 o 
  -5   4  15       43.83       53.65     30.79 o 
  -4   4  15     5280.62     5618.88    134.35 o 
  -3   4  15      300.37      331.93     24.69 o 
  -2   4  15     5327.64     5320.58     48.98 o 
  -1   4  15       94.64      114.27     17.53 o 
   0   4  15        2.04       -0.03     34.11 o 
   1   4  15       80.77       76.59     12.92 o 
   2   4  15     5310.79     5069.01    144.61 o 
   3   4  15      343.41      381.38     20.15 o 
   4   4  15     5661.38     6026.26     71.33 o 
   5   4  15       64.50       70.77     24.11 o 
   6   4  15     2546.08     2544.52     42.85 o 
   7   4  15      466.88      465.98     27.24 o 
   8   4  15       72.41       58.41     24.79 o 
   9   4  15      113.27       93.76     28.90 o 
  10   4  15     1010.49      951.96     40.09 o 
  11   4  15      133.27      130.57     60.16 o 
  12   4  15      394.06      334.77     63.53 o 
  13   4  15        0.87       35.72     50.51 o 
 -12   5  15       20.15       19.46     59.73 o 
 -11   5  15      445.78      500.62     67.35 o 
 -10   5  15      420.30      479.05     60.72 o 
  -9   5  15      304.59      268.78     58.27 o 
  -8   5  15       22.31       21.39     46.20 o 
  -7   5  15      620.75      604.21     40.25 o 
  -6   5  15      351.53      363.27     35.34 o 
  -5   5  15     1197.99      992.01     39.30 o 
  -4   5  15      415.85      336.61     31.22 o 
  -3   5  15     2866.24     2731.04     50.60 o 
  -2   5  15      317.88      286.42     19.76 o 
  -1   5  15     1729.41     1665.27     27.13 o 
   0   5  15        9.24        4.98     37.40 o 
   1   5  15     1702.79     1560.37     48.56 o 
   2   5  15      354.22      317.46     21.01 o 
   3   5  15     3069.42     2821.44     34.93 o 
   4   5  15      465.80      381.05     30.89 o 
   5   5  15     1334.71     1089.24     29.80 o 
   6   5  15      353.69      356.22     27.22 o 
   7   5  15      606.06      594.92     29.84 o 
   8   5  15       19.77       10.87     25.04 o 
   9   5  15      214.55      192.57     34.67 o 
  10   5  15      465.78      476.80     37.48 o 
  11   5  15      491.75      493.37     39.12 o 
  12   5  15       11.91       20.16     54.71 o 
 -12   6  15      400.47      326.61     55.62 o 
 -11   6  15      119.19       98.08     61.30 o 
 -10   6  15      482.66      526.20     62.05 o 
  -9   6  15       90.99       91.46     51.38 o 
  -8   6  15      102.03       64.30     35.88 o 
  -7   6  15       46.46        0.11     35.31 o 
  -6   6  15     1086.35     1053.30     40.15 o 
  -5   6  15      249.68      216.31     36.93 o 
  -4   6  15     1555.37     1675.63     40.60 o 
  -3   6  15      123.42      180.78     21.74 o 
  -2   6  15     3444.09     3386.09     68.85 o 
  -1   6  15       25.76       24.24     20.89 o 
   0   6  15      214.40      207.55     24.41 o 
   1   6  15       30.02       49.41     24.48 o 
   2   6  15     3238.80     3216.78     50.53 o 
   3   6  15      145.81      197.25     26.54 o 
   4   6  15     1751.51     1953.21     45.79 o 
   5   6  15      247.05      229.81     24.43 o 
   6   6  15     1034.78      993.13     31.74 o 
   7   6  15       46.68       32.26     24.50 o 
   8   6  15       81.75       54.27     27.40 o 
   9   6  15      101.28       76.00     31.41 o 
  10   6  15      437.85      470.34     39.34 o 
  11   6  15      132.52      136.11     35.69 o 
  12   6  15      438.95      429.99     59.70 o 
 -12   7  15       38.71       68.65     61.85 o 
 -11   7  15      304.27      283.16     54.57 o 
 -10   7  15      136.82      140.46     57.27 o 
  -9   7  15      456.83      416.25     61.65 o 
  -8   7  15      330.36      362.53     42.40 o 
  -7   7  15      199.50      232.47     36.34 o 
  -6   7  15       31.96       27.12     33.22 o 
  -5   7  15     1644.04     1564.91     44.46 o 
  -4   7  15      154.84      139.01     27.32 o 
  -3   7  15     1655.18     1514.65     51.10 o 
  -2   7  15      173.17      167.90     22.12 o 
  -1   7  15     2283.46     2115.91     36.89 o 
   0   7  15       68.80       34.61     26.52 o 
   1   7  15     2128.36     1929.53     37.43 o 
   2   7  15      191.60      192.53     26.36 o 
   3   7  15     1716.74     1566.67     44.47 o 
   4   7  15      167.31      143.41     35.54 o 
   5   7  15     1585.69     1397.20     43.62 o 
   6   7  15       27.69       34.86     36.78 o 
   7   7  15      178.23      183.25     26.05 o 
   8   7  15      322.48      304.65     28.65 o 
   9   7  15      390.44      357.23     29.54 o 
  10   7  15      160.87      182.84     37.99 o 
  11   7  15      306.70      324.59     42.34 o 
  12   7  15       29.00        6.37     34.31 o 
 -11   8  15       10.73       52.07     62.70 o 
 -10   8  15      490.28      500.03     68.64 o 
  -9   8  15        6.00       16.78     36.95 o 
  -8   8  15      629.39      627.53     40.77 o 
  -7   8  15      259.87      295.60     39.70 o 
  -6   8  15      456.11      457.29     38.23 o 
  -5   8  15      160.75      153.31     27.43 o 
  -4   8  15     1661.09     1919.83     36.84 o 
  -3   8  15      332.65      372.37     26.03 o 
  -2   8  15      547.54      635.97     25.28 o 
  -1   8  15      302.85      286.01     29.54 o 
   0   8  15      489.88      544.71     27.83 o 
   1   8  15      303.47      301.48     27.80 o 
   2   8  15      445.46      551.99     28.13 o 
   3   8  15      352.64      345.56     33.37 o 
   4   8  15     1789.80     2066.68     47.52 o 
   5   8  15      164.88      169.61     34.22 o 
   6   8  15      374.93      332.37     36.85 o 
   7   8  15      262.74      290.65     40.43 o 
   8   8  15      615.10      621.11     43.79 o 
   9   8  15        5.72        9.98     29.04 o 
  10   8  15      418.13      455.62     39.43 o 
  11   8  15        9.30       51.14     59.11 o 
 -11   9  15      517.55      618.67     75.43 o 
 -10   9  15       44.45       41.48     43.13 o 
  -9   9  15      398.53      437.19     45.27 o 
  -8   9  15      316.06      318.14     41.44 o 
  -7   9  15      354.64      330.72     39.18 o 
  -6   9  15       67.59       49.86     35.77 o 
  -5   9  15      281.78      269.30     30.62 o 
  -4   9  15      372.52      387.80     30.11 o 
  -3   9  15      397.53      338.38     28.97 o 
  -2   9  15       71.67       71.97     21.14 o 
  -1   9  15      227.72      215.47     26.53 o 
   0   9  15       45.85       21.37     25.79 o 
   1   9  15      177.02      168.24     25.96 o 
   2   9  15       85.95       85.39     24.83 o 
   3   9  15      454.41      391.95     36.03 o 
   4   9  15      402.59      411.74     37.63 o 
   5   9  15      282.11      281.26     37.53 o 
   6   9  15       60.74       38.02     35.52 o 
   7   9  15      371.25      361.06     37.11 o 
   8   9  15      307.12      270.84     36.29 o 
   9   9  15      382.05      404.83     43.53 o 
  10   9  15       51.80       65.29     33.97 o 
  11   9  15      463.02      506.35     45.37 o 
 -10  10  15      482.81      480.81     42.13 o 
  -9  10  15       69.49       45.89     41.05 o 
  -8  10  15      323.00      352.94     40.20 o 
  -7  10  15      321.25      321.93     44.00 o 
  -6  10  15      186.58      184.28     31.05 o 
  -5  10  15      405.34      397.93     32.48 o 
  -4  10  15      973.15      974.08     41.87 o 
  -3  10  15       12.28       28.78     25.50 o 
  -2  10  15      409.90      471.34     28.45 o 
  -1  10  15       92.32      123.72     24.92 o 
   0  10  15       56.30       47.06     23.92 o 
   1  10  15       87.35      134.32     25.66 o 
   2  10  15      363.38      420.17     33.68 o 
   3  10  15       18.15        9.46     31.13 o 
   4  10  15     1003.93     1013.38     42.67 o 
   5  10  15      398.33      373.32     38.65 o 
   6  10  15      211.65      172.88     36.42 o 
   7  10  15      318.79      301.89     35.62 o 
   8  10  15      315.63      315.40     34.92 o 
   9  10  15       59.25       38.55     39.42 o 
  10  10  15      451.73      408.49     41.62 o 
  -9  11  15      256.36      295.44     40.41 o 
  -8  11  15      696.21      596.15     44.23 o 
  -7  11  15      464.40      486.23     36.92 o 
  -6  11  15      129.53      131.21     30.90 o 
  -5  11  15      138.12      135.63     27.51 o 
  -4  11  15      309.72      327.90     28.76 o 
  -3  11  15      642.13      631.56     42.41 o 
  -2  11  15       23.27       27.72     38.92 o 
  -1  11  15       21.99       47.26     25.62 o 
   0  11  15      236.35      169.55     24.84 o 
   1  11  15       11.81       11.96     24.16 o 
   2  11  15       25.35       22.82     28.69 o 
   3  11  15      520.75      498.98     36.68 o 
   4  11  15      292.62      232.51     36.58 o 
   5  11  15      208.35      184.80     34.70 o 
   6  11  15      128.16      131.52     34.51 o 
   7  11  15      483.82      540.78     40.14 o 
   8  11  15      680.51      581.43     39.80 o 
   9  11  15      264.59      296.53     41.85 o 
  -8  12  15      353.38      352.15     41.72 o 
  -7  12  15       54.79       43.83     27.88 o 
  -6  12  15       93.10       93.86     30.71 o 
  -5  12  15      409.54      419.88     29.85 o 
  -4  12  15      443.55      393.35     32.31 o 
  -3  12  15      332.49      308.42     30.17 o 
  -2  12  15      180.25      154.12     31.09 o 
  -1  12  15      260.54      358.76     35.37 o 
   0  12  15      494.42      453.90     26.93 o 
   1  12  15      253.00      352.23     26.39 o 
   2  12  15      111.99      131.59     32.42 o 
   3  12  15      344.03      344.43     44.16 o 
   4  12  15      461.23      461.85     37.78 o 
   5  12  15      383.68      387.31     37.01 o 
   6  12  15      136.76      161.18     38.21 o 
   7  12  15       52.42       62.12     38.65 o 
   8  12  15      376.52      345.75     42.24 o 
  -7  13  15       10.20        6.28     43.76 o 
  -6  13  15      338.48      365.54     39.18 o 
  -5  13  15      546.61      589.10     43.24 o 
  -4  13  15      561.34      555.84     41.70 o 
  -3  13  15      242.49      389.25     97.50 o 
  -2  13  15       35.19       46.92     48.27 o 
  -1  13  15      308.98      393.81     76.31 o 
   0  13  15      101.86       74.45     45.53 o 
   1  13  15      360.12      430.45    101.97 o 
   2  13  15       39.94       39.37     52.85 o 
   3  13  15      240.94      218.25     70.73 o 
   4  13  15      581.28      496.05     64.96 o 
   5  13  15      592.94      592.29     76.64 o 
   6  13  15      318.03      359.31     64.18 o 
   7  13  15       12.69        4.70     54.72 o 
  -6  14  15      229.64      293.28     38.86 o 
  -5  14  15      473.85      482.04     60.23 o 
  -4  14  15     1846.94     2258.25    455.90 o 
  -3  14  15      369.76      447.91     53.86 o 
  -2  14  15      285.60      348.06     63.50 o 
  -1  14  15       20.23       12.00     47.80 o 
   0  14  15      572.34      669.86     66.45 o 
   1  14  15       22.78       38.10     46.57 o 
   2  14  15      306.38      232.09     55.85 o 
   3  14  15      388.59      397.23     66.67 o 
   4  14  15     1852.07     2038.61     94.23 o 
   5  14  15      458.32      476.88     64.76 o 
   6  14  15      230.80      287.38     64.82 o 
  -4  15  15       99.28       90.21     65.95 o 
  -3  15  15     1467.10     1866.16    435.77 o 
  -2  15  15      324.44      424.01     54.22 o 
  -1  15  15       21.91       20.39     51.58 o 
   0  15  15        0.84        7.77     58.25 o 
   1  15  15       34.21       60.55     60.94 o 
   2  15  15      348.38      334.39     74.90 o 
   3  15  15     1430.52     1532.80     80.74 o 
   4  15  15       95.83      116.89     72.50 o 
   0   0  16     3594.08     3741.47     50.58 o 
   1   0  16     9958.94     9961.22    178.02 o 
   2   0  16     2858.46     2976.74     81.36 o 
   3   0  16       12.41        7.86     20.39 o 
   4   0  16       32.18       34.46     25.21 o 
   5   0  16      372.72      337.86     33.53 o 
   6   0  16     2673.69     2611.52     37.36 o 
   7   0  16      566.44      440.57     27.02 o 
   8   0  16      929.69     1101.28     31.67 o 
   9   0  16     3964.01     3893.19     85.42 o 
  10   0  16       52.00       57.01     56.47 o 
  11   0  16        4.68       20.67     61.36 o 
  12   0  16      140.44      203.64     62.98 o 
 -12   1  16      129.18       91.86     51.51 o 
 -11   1  16       80.08       71.61     53.69 o 
 -10   1  16     1421.12     1246.96     62.29 o 
  -9   1  16     1150.88     1101.80     65.39 o 
  -8   1  16     1405.96     1532.20     51.37 o 
  -7   1  16     2728.97     2751.24     51.78 o 
  -6   1  16      622.59      764.39     37.14 o 
  -5   1  16      184.84      176.46     29.34 o 
  -4   1  16      328.27      335.81     28.36 o 
  -3   1  16      332.93      311.79     22.34 o 
  -2   1  16     3680.78     3404.92    110.75 o 
  -1   1  16     3203.74     2996.67    106.11 o 
   0   1  16     8475.91     8247.50     76.74 o 
   1   1  16     3343.82     3472.35    136.95 o 
   2   1  16     3958.32     4045.54    107.51 o 
   3   1  16      355.28      341.20     20.49 o 
   4   1  16      330.54      355.10     23.17 o 
   5   1  16      162.43      137.56     23.54 o 
   6   1  16      696.70      779.46     33.94 o 
   7   1  16     2538.61     2494.81     38.34 o 
   8   1  16     1359.27     1464.29     37.03 o 
   9   1  16     1045.54     1004.75     61.97 o 
  10   1  16     1485.75     1414.42     69.26 o 
  11   1  16       79.98       86.19     49.41 o 
  12   1  16      132.00       86.53     62.97 o 
 -12   2  16      160.80      159.50     60.00 o 
 -11   2  16      274.45      323.15     63.85 o 
 -10   2  16       83.28       61.66     57.24 o 
  -9   2  16      834.61      881.91     63.73 o 
  -8   2  16     1196.27     1199.74     47.17 o 
  -7   2  16      691.08      631.97     37.63 o 
  -6   2  16     1293.81     1407.24     41.84 o 
  -5   2  16       19.98       13.36     29.06 o 
  -4   2  16       43.78       60.10     26.01 o 
  -3   2  16      871.39      847.02     26.12 o 
  -2   2  16      749.57      802.26     33.72 o 
  -1   2  16     3650.02     3829.23    120.44 o 
   0   2  16     2990.94     3022.30     90.79 o 
   1   2  16     3941.69     4280.47     66.08 o 
   2   2  16      854.86      870.88     24.65 o 
   3   2  16      947.40      869.74     22.64 o 
   4   2  16       40.16       36.84     20.66 o 
   5   2  16       32.38       34.54     22.26 o 
   6   2  16     1143.41     1068.85     30.97 o 
   7   2  16      536.79      451.79     28.17 o 
   8   2  16     1066.73     1080.89     39.53 o 
   9   2  16      973.32      922.83     37.65 o 
  10   2  16       71.83       47.39     47.50 o 
  11   2  16      277.39      290.84     61.75 o 
  12   2  16      163.53      135.75     63.90 o 
 -12   3  16      237.61      242.97     66.49 o 
 -11   3  16       89.84       38.52     56.31 o 
 -10   3  16      164.21      208.13     59.70 o 
  -9   3  16       32.19       30.93     53.74 o 
  -8   3  16      324.49      354.87     39.59 o 
  -7   3  16      180.73      176.75     37.57 o 
  -6   3  16      612.16      711.01     36.51 o 
  -5   3  16      354.43      352.19     33.81 o 
  -4   3  16      455.64      467.37     29.70 o 
  -3   3  16      302.50      371.61     24.89 o 
  -2   3  16      327.38      356.87     20.61 o 
  -1   3  16       76.79       69.93     16.77 o 
   0   3  16     2336.49     2396.85     40.39 o 
   1   3  16      114.72       90.79     25.70 o 
   2   3  16      464.57      438.21     26.87 o 
   3   3  16      313.85      365.80     24.90 o 
   4   3  16      438.55      473.90     24.50 o 
   5   3  16      306.18      270.26     25.40 o 
   6   3  16      464.56      549.40     26.84 o 
   7   3  16      151.39      124.22     25.71 o 
   8   3  16      265.38      297.35     28.15 o 
   9   3  16       24.35       14.52     31.09 o 
  10   3  16      205.07      219.98     57.44 o 
  11   3  16       87.97       61.07     59.23 o 
  12   3  16      231.84      174.60     63.30 o 
 -12   4  16      106.26       89.85     63.03 o 
 -11   4  16      105.89      122.56     58.34 o 
 -10   4  16      325.99      387.72     54.25 o 
  -9   4  16      202.74      210.68     51.16 o 
  -8   4  16      479.22      512.77     42.27 o 
  -7   4  16     1570.48     1467.50     68.78 o 
  -6   4  16       40.79       52.27     33.59 o 
  -5   4  16      463.40      398.93     32.14 o 
  -4   4  16       68.91       60.81     28.87 o 
  -3   4  16      489.83      521.85     27.65 o 
  -2   4  16      102.19       83.91     20.26 o 
  -1   4  16      755.30      735.58     24.93 o 
   0   4  16       46.66       45.08     25.34 o 
   1   4  16      967.14      990.33     39.48 o 
   2   4  16      121.26       86.04     16.53 o 
   3   4  16      498.69      517.39     21.23 o 
   4   4  16       75.25       65.79     21.29 o 
   5   4  16      512.86      467.47     26.08 o 
   6   4  16       65.02       63.86     24.93 o 
   7   4  16     1297.48     1160.39     33.18 o 
   8   4  16      431.01      485.13     29.22 o 
   9   4  16      263.54      254.96     28.77 o 
  10   4  16      340.07      340.26     36.03 o 
  11   4  16      107.15      131.79     56.95 o 
  12   4  16      113.87      120.52     63.25 o 
 -12   5  16      442.75      436.61     59.05 o 
 -11   5  16      407.23      384.20     67.03 o 
 -10   5  16      103.31      102.53     61.12 o 
  -9   5  16      128.33      116.73     39.96 o 
  -8   5  16      955.32      938.02     43.74 o 
  -7   5  16       21.95       28.30     34.65 o 
  -6   5  16     1189.27     1282.65     48.21 o 
  -5   5  16      200.54      166.55     32.35 o 
  -4   5  16      774.00      770.62     34.92 o 
  -3   5  16      192.15      263.66     23.50 o 
  -2   5  16      349.38      407.39     21.30 o 
  -1   5  16       35.93       30.86     18.37 o 
   0   5  16      147.79      183.72     26.28 o 
   1   5  16       28.08       26.52     24.60 o 
   2   5  16      438.34      484.27     31.82 o 
   3   5  16      203.27      252.67     19.71 o 
   4   5  16      797.43      769.02     32.93 o 
   5   5  16      234.91      249.59     25.11 o 
   6   5  16     1189.91     1320.04     33.92 o 
   7   5  16       23.67       33.02     27.64 o 
   8   5  16      834.08      881.03     33.89 o 
   9   5  16      100.83       92.27     29.33 o 
  10   5  16      133.98      160.79     34.19 o 
  11   5  16      401.93      362.28     58.25 o 
  12   5  16      456.74      447.22     69.23 o 
 -11   6  16      126.41      140.18     55.70 o 
 -10   6  16      473.31      487.61     55.89 o 
  -9   6  16      183.63      126.97     42.54 o 
  -8   6  16      156.46      141.98     36.95 o 
  -7   6  16     1279.34     1196.03     45.81 o 
  -6   6  16      131.77      161.61     33.82 o 
  -5   6  16      657.06      618.59     36.05 o 
  -4   6  16      106.54       90.18     30.89 o 
  -3   6  16      271.72      293.53     33.38 o 
  -2   6  16       74.78       54.46     20.08 o 
  -1   6  16     1006.46      869.53     24.58 o 
   0   6  16      263.77      260.80     25.83 o 
   1   6  16     1226.86     1164.65     35.78 o 
   2   6  16       82.78       60.69     28.05 o 
   3   6  16      270.28      260.62     20.54 o 
   4   6  16      117.13      104.75     23.56 o 
   5   6  16      697.61      663.99     28.04 o 
   6   6  16      165.02      184.09     26.43 o 
   7   6  16     1085.02     1028.07     32.96 o 
   8   6  16      126.41      114.28     27.97 o 
   9   6  16      228.39      177.89     27.87 o 
  10   6  16      498.82      558.79     40.87 o 
  11   6  16      128.01      120.79     35.56 o 
 -11   7  16      540.50      450.66     61.52 o 
 -10   7  16      139.38      174.37     44.49 o 
  -9   7  16       71.32       50.80     39.45 o 
  -8   7  16      481.46      471.03     39.10 o 
  -7   7  16       44.74       29.95     35.57 o 
  -6   7  16     1064.86     1130.43     40.97 o 
  -5   7  16       64.71       69.46     33.42 o 
  -4   7  16      495.85      481.93     29.39 o 
  -3   7  16       56.30       83.17     24.10 o 
  -2   7  16     1177.93     1155.19     27.71 o 
  -1   7  16      277.73      217.34     20.87 o 
   0   7  16      889.53      972.22     37.51 o 
   1   7  16      289.96      228.66     26.83 o 
   2   7  16     1256.09     1225.12     34.76 o 
   3   7  16       60.37       52.77     34.66 o 
   4   7  16      526.54      502.27     53.77 o 
   5   7  16       79.52       82.50     25.31 o 
   6   7  16      981.48     1030.23     32.15 o 
   7   7  16       61.00       30.83     26.89 o 
   8   7  16      426.40      498.95     32.15 o 
   9   7  16       86.31       97.42     28.31 o 
  10   7  16      160.61      176.50     30.46 o 
  11   7  16      531.43      485.72     42.07 o 
 -10   8  16       98.49      100.98     45.36 o 
  -9   8  16      457.87      472.47     44.39 o 
  -8   8  16      499.27      479.46     41.90 o 
  -7   8  16     1325.79     1316.86     46.33 o 
  -6   8  16       69.35       59.84     37.21 o 
  -5   8  16      883.42      826.43     37.37 o 
  -4   8  16       14.36       25.64     26.49 o 
  -3   8  16     1101.19     1041.83     43.73 o 
  -2   8  16        4.65        3.73     27.77 o 
  -1   8  16     1132.29      995.88     34.56 o 
   0   8  16     2379.65     2329.95     41.49 o 
   1   8  16     1288.88     1074.77     33.83 o 
   2   8  16        1.13        5.92     27.43 o 
   3   8  16     1057.56     1064.64     44.32 o 
   4   8  16       18.28       28.96     35.68 o 
   5   8  16      968.59      882.21     39.80 o 
   6   8  16       96.30      107.74     39.20 o 
   7   8  16     1264.89     1206.02     44.32 o 
   8   8  16      484.87      456.08     31.71 o 
   9   8  16      559.63      621.63     36.72 o 
  10   8  16      116.37      146.62     31.74 o 
 -10   9  16      293.70      359.61     44.26 o 
  -9   9  16      223.77      225.65     40.34 o 
  -8   9  16      406.55      471.57     59.16 o 
  -7   9  16      154.26      152.11     37.55 o 
  -6   9  16     1518.67     1460.29     45.02 o 
  -5   9  16       30.30       34.98     28.50 o 
  -4   9  16     1106.12     1092.80     32.99 o 
  -3   9  16      127.80      131.94     26.78 o 
  -2   9  16     1230.10     1324.07     29.05 o 
  -1   9  16      289.12      286.61     29.46 o 
   0   9  16      448.34      599.40     30.02 o 
   1   9  16      296.22      276.88     28.50 o 
   2   9  16     1277.26     1313.08     34.50 o 
   3   9  16      121.62      111.85     34.64 o 
   4   9  16     1144.93     1154.13     42.20 o 
   5   9  16       19.79       33.16     49.08 o 
   6   9  16     1593.75     1497.50     44.96 o 
   7   9  16      177.73      158.56     39.33 o 
   8   9  16      456.76      438.68     42.00 o 
   9   9  16      210.32      205.07     31.36 o 
  10   9  16      343.00      373.69     37.48 o 
  -9  10  16      134.05       91.97     44.81 o 
  -8  10  16      399.81      347.39     43.12 o 
  -7  10  16      671.52      713.93     41.71 o 
  -6  10  16       60.55       81.26     35.73 o 
  -5  10  16      308.72      297.40     29.89 o 
  -4  10  16       81.34       89.85     26.99 o 
  -3  10  16      975.30      949.51     34.17 o 
  -2  10  16      314.48      289.91     43.14 o 
  -1  10  16      674.97      705.59     32.90 o 
   0  10  16      598.05      638.73     30.86 o 
   1  10  16      754.69      796.72     32.51 o 
   2  10  16      261.60      224.70     35.28 o 
   3  10  16      967.55      960.87     44.61 o 
   4  10  16       69.12       64.32     33.94 o 
   5  10  16      388.27      347.90     40.10 o 
   6  10  16       68.24       75.13     35.31 o 
   7  10  16      638.00      661.50     44.40 o 
   8  10  16      410.95      379.67     42.29 o 
   9  10  16      200.20      200.81     39.42 o 
  -8  11  16      297.79      292.28     39.74 o 
  -7  11  16      159.43      166.62     35.40 o 
  -6  11  16      743.75      746.32     35.03 o 
  -5  11  16      128.41      176.69     29.51 o 
  -4  11  16      296.40      313.30     30.26 o 
  -3  11  16      244.21      235.72     28.89 o 
  -2  11  16     1146.48     1280.36     46.02 o 
  -1  11  16      569.07      601.99     31.99 o 
   0  11  16      517.53      583.02     29.82 o 
   1  11  16      512.70      585.12     28.92 o 
   2  11  16     1143.15     1344.35     56.97 o 
   3  11  16      237.28      166.69     37.80 o 
   4  11  16      310.95      270.45     35.53 o 
   5  11  16      113.45       98.50     35.91 o 
   6  11  16      731.95      723.31     39.55 o 
   7  11  16      181.75      192.53     39.69 o 
   8  11  16      264.78      284.22     39.18 o 
  -7  12  16     1031.81      982.94     46.29 o 
  -6  12  16       70.60       71.19     31.17 o 
  -5  12  16      193.70      221.05     31.39 o 
  -4  12  16      590.89      584.96     30.99 o 
  -3  12  16      537.43      530.12     50.88 o 
  -2  12  16      255.00      269.73     40.93 o 
  -1  12  16      357.70      315.44     34.88 o 
   0  12  16      939.27     1044.89     50.67 o 
   1  12  16      378.59      368.28     28.85 o 
   2  12  16      239.20      233.69     37.74 o 
   3  12  16      534.94      479.44     40.17 o 
   4  12  16      577.03      560.90     38.46 o 
   5  12  16      193.29      214.86     38.21 o 
   6  12  16       79.05       89.21     36.11 o 
   7  12  16      975.84      964.70     45.59 o 
  -6  13  16      820.89      759.78     50.62 o 
  -5  13  16      606.21      666.07     42.38 o 
  -4  13  16       46.70      123.12     35.93 o 
  -3  13  16      111.45      138.00     43.74 o 
  -2  13  16      498.95      527.41    130.57 o 
  -1  13  16      286.82      329.33     56.38 o 
   0  13  16        9.15       27.73     48.56 o 
   1  13  16      272.79      300.64     53.13 o 
   2  13  16      547.34      475.85     66.97 o 
   3  13  16      118.83      112.97     54.13 o 
   4  13  16       38.59        5.58     69.38 o 
   5  13  16      574.22      548.36     65.57 o 
   6  13  16      778.72      747.06     76.58 o 
  -4  14  16      360.29      517.40    134.81 o 
  -3  14  16      148.98      186.77     48.52 o 
  -2  14  16      168.93      129.14     56.42 o 
  -1  14  16       22.53       42.89     48.68 o 
   0  14  16        6.99       11.82     56.64 o 
   1  14  16       60.10       61.79     53.86 o 
   2  14  16      142.54       65.48     68.15 o 
   3  14  16      173.87      173.41     74.62 o 
   4  14  16      353.78      388.99     66.92 o 
  -1  15  16      304.21      326.25     69.34 o 
   0  15  16        6.48       37.23     54.15 o 
   1  15  16      264.26      226.14     66.19 o 
   1   0  17      749.42      767.45     37.11 o 
   2   0  17      704.98      753.42     43.43 o 
   3   0  17      102.39      125.59     18.81 o 
   4   0  17        4.75        8.14     27.70 o 
   5   0  17      655.50      702.72     33.36 o 
   6   0  17      125.50      110.94     30.95 o 
   7   0  17      465.75      377.32     26.85 o 
   8   0  17      125.00      104.60     25.32 o 
   9   0  17      644.43      712.65     46.03 o 
  10   0  17      363.42      322.96     53.67 o 
  11   0  17      554.95      571.08     59.18 o 
  12   0  17      473.97      451.96     66.85 o 
 -12   1  17      177.18      183.91     66.75 o 
 -11   1  17      875.34      877.52     71.78 o 
 -10   1  17      826.87      852.13     63.40 o 
  -9   1  17      224.07      246.15     42.46 o 
  -8   1  17      568.44      700.33     52.55 o 
  -7   1  17      212.02      230.33     35.82 o 
  -6   1  17      358.49      326.78     46.34 o 
  -5   1  17     1515.84     1536.62     38.95 o 
  -4   1  17      134.80      104.32     26.55 o 
  -3   1  17     1359.92     1276.07     59.20 o 
  -2   1  17      141.02      194.14     30.46 o 
  -1   1  17      304.50      336.87     30.61 o 
   0   1  17      127.70      203.12     30.20 o 
   1   1  17      277.76      324.06     44.41 o 
   2   1  17      102.57      112.59     27.14 o 
   3   1  17     1284.42     1337.44     60.32 o 
   4   1  17      273.30      238.36     23.57 o 
   5   1  17     1370.23     1326.81     30.73 o 
   6   1  17      269.41      249.75     25.71 o 
   7   1  17      199.79      212.54     25.88 o 
   8   1  17      580.25      649.13     29.30 o 
   9   1  17      184.67      207.07     41.80 o 
  10   1  17      904.96     1030.96     65.50 o 
  11   1  17      868.28      887.10     66.61 o 
  12   1  17      252.24      240.17     57.98 o 
 -12   2  17      120.75      137.36     64.44 o 
 -11   2  17      304.75      195.98     55.70 o 
 -10   2  17      200.60      228.63     59.69 o 
  -9   2  17     1327.46     1383.94     50.04 o 
  -8   2  17      132.50      124.17     36.51 o 
  -7   2  17      355.46      347.93     36.20 o 
  -6   2  17      743.88      765.77     38.38 o 
  -5   2  17     1644.85     1390.77     37.76 o 
  -4   2  17     1955.59     1780.68     38.37 o 
  -3   2  17     1975.01     1836.60     56.54 o 
  -2   2  17      321.55      361.02     21.08 o 
  -1   2  17      706.99      810.86     57.50 o 
   0   2  17       12.35       33.90     28.62 o 
   1   2  17      735.04      779.48     43.01 o 
   2   2  17      311.57      354.13     32.11 o 
   3   2  17     2110.19     2026.74     39.66 o 
   4   2  17     1877.61     1741.77     44.69 o 
   5   2  17     1609.06     1391.47     31.40 o 
   6   2  17      672.90      658.51     28.03 o 
   7   2  17      340.67      336.49     26.25 o 
   8   2  17      127.23      123.39     25.79 o 
   9   2  17     1347.08     1337.99     35.09 o 
  10   2  17      184.59      194.04     48.16 o 
  11   2  17      449.01      440.15     64.19 o 
  12   2  17      126.62       95.25     52.98 o 
 -12   3  17      260.32      218.90     58.94 o 
 -11   3  17      533.92      496.55     64.18 o 
 -10   3  17      400.24      383.38     52.92 o 
  -9   3  17       31.82       35.39     34.57 o 
  -8   3  17      791.15      878.96     44.88 o 
  -7   3  17       29.43       23.24     33.89 o 
  -6   3  17     3032.70     2832.33     49.77 o 
  -5   3  17      118.61      174.51     31.47 o 
  -4   3  17     1119.49     1141.45     35.22 o 
  -3   3  17     1073.05     1116.71     31.13 o 
  -2   3  17     4141.89     4088.81     69.78 o 
  -1   3  17       93.57      115.53     31.63 o 
   0   3  17       29.50        9.35     31.38 o 
   1   3  17      113.75      141.15     26.52 o 
   2   3  17     4466.13     4453.67    128.19 o 
   3   3  17     1112.88     1194.38     37.26 o 
   4   3  17     1161.37     1238.12     33.22 o 
   5   3  17      106.90      143.93     22.93 o 
   6   3  17     2950.05     2722.25    104.40 o 
   7   3  17       27.12       25.05     25.88 o 
   8   3  17      762.60      783.23     31.98 o 
   9   3  17       35.73       24.48     27.39 o 
  10   3  17      515.73      513.60     44.56 o 
  11   3  17      564.36      551.77     62.17 o 
  12   3  17      345.11      389.40     56.77 o 
 -11   4  17      453.80      518.32     69.58 o 
 -10   4  17      227.95      221.10     45.49 o 
  -9   4  17      483.12      450.95     44.73 o 
  -8   4  17       70.39       58.58     37.86 o 
  -7   4  17      501.70      544.97     41.16 o 
  -6   4  17       50.18       51.23     33.93 o 
  -5   4  17     1390.80     1330.84     50.78 o 
  -4   4  17      170.50      142.20     29.38 o 
  -3   4  17     2075.84     1963.03     71.66 o 
  -2   4  17      843.12      866.62     36.66 o 
  -1   4  17     1229.43     1178.67     48.25 o 
   0   4  17      380.05      342.64     28.41 o 
   1   4  17     1328.75     1280.59     35.92 o 
   2   4  17      932.48      921.69     34.40 o 
   3   4  17     2267.87     2202.70     41.79 o 
   4   4  17      138.17      114.10     22.28 o 
   5   4  17     1396.86     1326.69     44.38 o 
   6   4  17       32.69       38.85     24.14 o 
   7   4  17      506.95      492.66     28.02 o 
   8   4  17       65.14       58.63     26.58 o 
   9   4  17      430.58      433.93     30.65 o 
  10   4  17      279.53      244.20     31.07 o 
  11   4  17      576.55      510.62     56.70 o 
 -11   5  17      302.96      319.22     58.26 o 
 -10   5  17      340.92      403.38     40.56 o 
  -9   5  17      133.92       77.64     38.22 o 
  -8   5  17      245.91      257.04     38.44 o 
  -7   5  17      161.20      148.99     37.13 o 
  -6   5  17     2161.27     2118.42     48.38 o 
  -5   5  17      908.30      949.19     37.78 o 
  -4   5  17     2361.03     2494.15     61.53 o 
  -3   5  17      697.33      716.83     48.93 o 
  -2   5  17     2746.95     2869.20     93.09 o 
  -1   5  17        5.12        9.00     18.40 o 
   0   5  17      298.28      249.90     27.90 o 
   1   5  17        4.94       18.63     29.32 o 
   2   5  17     2795.78     2892.90     43.66 o 
   3   5  17      755.37      784.16     33.59 o 
   4   5  17     2306.19     2303.28     95.25 o 
   5   5  17      819.52      809.38     28.45 o 
   6   5  17     2101.40     2045.28     37.71 o 
   7   5  17      165.93      167.40     27.41 o 
   8   5  17      210.33      220.03     26.98 o 
   9   5  17      145.23      101.59     29.36 o 
  10   5  17      361.94      419.63     31.68 o 
  11   5  17      347.64      291.88     55.45 o 
 -11   6  17      298.89      323.36     42.03 o 
 -10   6  17      205.64      229.54     42.26 o 
  -9   6  17      499.49      482.18     46.78 o 
  -8   6  17      338.13      378.38     42.20 o 
  -7   6  17      518.46      527.50     36.80 o 
  -6   6  17       98.21       76.69     32.62 o 
  -5   6  17     2218.00     2216.30     47.83 o 
  -4   6  17      413.76      398.26     32.89 o 
  -3   6  17     2392.12     2408.10    111.85 o 
  -2   6  17      768.06      678.31     25.44 o 
  -1   6  17      504.91      550.61     30.23 o 
   0   6  17      567.67      586.67     29.45 o 
   1   6  17      446.60      494.88     29.86 o 
   2   6  17      847.58      739.42     32.99 o 
   3   6  17     2364.39     2324.57     41.60 o 
   4   6  17      398.81      399.13     38.25 o 
   5   6  17     2082.81     2016.23     71.72 o 
   6   6  17       77.53       76.46     24.45 o 
   7   6  17      491.46      506.16     30.07 o 
   8   6  17      321.92      313.87     30.21 o 
   9   6  17      415.26      403.64     31.41 o 
  10   6  17      247.68      299.28     32.91 o 
  11   6  17      337.56      351.84     33.78 o 
 -10   7  17      547.01      509.25     46.96 o 
  -9   7  17      274.77      287.25     39.04 o 
  -8   7  17      317.00      321.23     40.17 o 
  -7   7  17      173.93      199.88     37.71 o 
  -6   7  17     1007.19      995.29     47.07 o 
  -5   7  17      505.06      528.39     35.84 o 
  -4   7  17      777.66      909.35     35.50 o 
  -3   7  17     1113.84     1234.63     33.09 o 
  -2   7  17      573.61      655.22     26.14 o 
  -1   7  17      357.69      326.67     32.48 o 
   0   7  17     1244.99     1213.08     55.99 o 
   1   7  17      345.80      316.09     27.38 o 
   2   7  17      681.27      751.92     31.85 o 
   3   7  17     1219.37     1302.94     44.43 o 
   4   7  17      666.45      736.66     41.40 o 
   5   7  17      463.19      479.82     29.36 o 
   6   7  17      903.30      773.67     29.44 o 
   7   7  17      177.44      212.25     29.33 o 
   8   7  17      286.64      271.67     28.76 o 
   9   7  17      241.30      240.54     30.94 o 
  10   7  17      486.39      478.53     34.65 o 
 -10   8  17        0.13        2.32     40.37 o 
  -9   8  17      899.01      992.65    111.83 o 
  -8   8  17      688.45      682.95     47.16 o 
  -7   8  17      182.62      166.46     37.19 o 
  -6   8  17      111.54      143.06     35.93 o 
  -5   8  17      190.80      259.54     35.28 o 
  -4   8  17      279.21      277.15     27.09 o 
  -3   8  17      240.31      249.69     27.95 o 
  -2   8  17      217.45      215.37     22.53 o 
  -1   8  17      505.94      547.87     31.57 o 
   0   8  17      760.55      703.25     32.35 o 
   1   8  17      460.95      500.45     31.55 o 
   2   8  17      259.99      238.13     31.34 o 
   3   8  17      257.37      258.44     35.61 o 
   4   8  17      271.33      294.64     37.66 o 
   5   8  17      109.38      186.71     37.74 o 
   6   8  17       99.01      101.40     28.16 o 
   7   8  17      185.83      143.86     26.11 o 
   8   8  17      662.63      599.92     32.10 o 
   9   8  17      802.41      907.36     37.81 o 
  10   8  17        2.76        7.18     41.65 o 
  -9   9  17      200.00      200.71     46.40 o 
  -8   9  17      648.23      708.82     65.75 o 
  -7   9  17      186.82      202.08     37.38 o 
  -6   9  17      103.19       64.30     31.93 o 
  -5   9  17      374.77      386.69     36.25 o 
  -4   9  17      359.17      342.76     29.80 o 
  -3   9  17      314.85      329.45     27.26 o 
  -2   9  17      987.92     1017.63     28.80 o 
  -1   9  17      345.73      371.94     28.86 o 
   0   9  17      297.15      302.75     27.00 o 
   1   9  17      338.14      323.49     28.92 o 
   2   9  17      965.50     1024.25     40.18 o 
   3   9  17      329.15      352.33     39.18 o 
   4   9  17      242.95      239.34     40.46 o 
   5   9  17      340.42      320.38     39.35 o 
   6   9  17      114.13       84.25     36.14 o 
   7   9  17      188.15      154.91     41.96 o 
   8   9  17      605.77      588.91     33.97 o 
   9   9  17      171.61      184.71     30.83 o 
  -8  10  17      347.62      388.46     46.51 o 
  -7  10  17      214.19      172.74     39.14 o 
  -6  10  17       12.15        8.17     52.85 o 
  -5  10  17       16.01       26.01     29.35 o 
  -4  10  17      267.75      257.97     29.33 o 
  -3  10  17      335.56      294.67     29.81 o 
  -2  10  17      131.71      143.44     33.77 o 
  -1  10  17      379.09      320.35     29.82 o 
   0  10  17      229.25      233.69     27.51 o 
   1  10  17      356.99      339.41     27.64 o 
   2  10  17      161.81      171.16     28.26 o 
   3  10  17      289.46      216.44     36.87 o 
   4  10  17      244.95      211.51     40.20 o 
   5  10  17        0.96        3.88     50.92 o 
   6  10  17        6.46      -12.96     63.69 o 
   7  10  17      226.41      163.68     42.71 o 
   8  10  17      335.80      364.75     45.79 o 
  -8  11  17       84.94       89.61     42.13 o 
  -7  11  17      174.96      153.49     36.50 o 
  -6  11  17       21.76       38.40     35.51 o 
  -5  11  17      376.62      358.73     29.74 o 
  -4  11  17        2.31       25.96     33.26 o 
  -3  11  17      145.09      185.76     27.98 o 
  -2  11  17      340.71      350.37     35.93 o 
  -1  11  17      204.12      221.12     27.42 o 
   0  11  17       22.98       41.18     26.32 o 
   1  11  17      190.41      203.23     27.24 o 
   2  11  17      349.11      303.69     39.43 o 
   3  11  17      168.31      174.97     33.75 o 
   4  11  17       26.50       46.19     38.38 o 
   5  11  17      337.13      323.12     41.01 o 
   6  11  17       37.02       21.37     39.49 o 
   7  11  17      174.62      146.20     42.74 o 
  -6  12  17      223.28      218.47     31.61 o 
  -5  12  17       24.75       21.07     29.93 o 
  -4  12  17      401.47      480.20     39.52 o 
  -3  12  17      164.14      163.15     33.64 o 
  -2  12  17       41.67       49.48     33.42 o 
  -1  12  17       72.59      106.33     36.03 o 
   0  12  17      453.29      428.28     36.69 o 
   1  12  17       98.99      113.87     26.41 o 
   2  12  17       56.57       45.48     33.14 o 
   3  12  17      178.44      154.16     36.16 o 
   4  12  17      357.31      367.68     49.79 o 
   5  12  17       63.24       50.60     33.27 o 
   6  12  17      229.15      193.10     37.15 o 
  -5  13  17      536.10      520.90     45.16 o 
  -4  13  17      337.13      439.45     44.02 o 
  -3  13  17      155.62      165.86     50.95 o 
  -2  13  17      237.67      346.64     56.16 o 
  -1  13  17        2.07       13.97     54.08 o 
   0  13  17      588.19      572.32    109.25 o 
   1  13  17        2.75       30.09     47.70 o 
   2  13  17      274.53      281.50     59.62 o 
   3  13  17      154.69      140.72     69.90 o 
   4  13  17      309.60      268.48     70.32 o 
   5  13  17      522.58      498.79     73.62 o 
  -2  14  17      205.64      212.87     67.73 o 
  -1  14  17      198.54      208.02     52.31 o 
   0  14  17       22.73       34.37     58.49 o 
   1  14  17      242.33      271.57     56.70 o 
   2  14  17      227.56      173.58     73.47 o 
   0   0  18     2081.58     2126.55     79.34 o 
   1   0  18      697.73      754.26     58.41 o 
   2   0  18     4885.90     4843.36     68.63 o 
   3   0  18     1931.03     1948.78     40.81 o 
   4   0  18        9.33       38.30     60.36 o 
   5   0  18       70.06      104.46     28.03 o 
   6   0  18     1866.94     1933.22     45.40 o 
   7   0  18      201.96      210.31     35.69 o 
   8   0  18      988.09      821.24     56.19 o 
   9   0  18      706.04      746.96     68.13 o 
  10   0  18       75.15       73.15     37.67 o 
  11   0  18      180.17      173.58     45.56 o 
 -11   1  18      277.02      259.20     44.94 o 
 -10   1  18       73.80       84.65     41.78 o 
  -9   1  18      251.77      262.24     40.73 o 
  -8   1  18      834.51      849.07     43.25 o 
  -7   1  18     1711.28     1771.82     46.40 o 
  -6   1  18      118.61      153.26     31.94 o 
  -5   1  18      232.99      247.62     28.93 o 
  -4   1  18      109.47      109.48     25.96 o 
  -3   1  18      850.50      973.66     51.41 o 
  -2   1  18     1247.08     1483.92     80.84 o 
  -1   1  18     1927.46     2035.89     53.82 o 
   0   1  18      962.69     1010.81     34.76 o 
   1   1  18     1967.73     2148.24    128.76 o 
   2   1  18     1171.16     1234.63     48.50 o 
   3   1  18      848.39      890.82     46.72 o 
   4   1  18      106.73      133.05     59.81 o 
   5   1  18      235.36      238.48     23.90 o 
   6   1  18       91.68      139.57     25.38 o 
   7   1  18     1615.17     1624.81     35.63 o 
   8   1  18      795.45      771.98     32.02 o 
   9   1  18      271.49      278.74     39.23 o 
  10   1  18       73.91       80.62     39.50 o 
  11   1  18      280.77      296.69     46.83 o 
 -11   2  18       56.97       73.44     46.89 o 
 -10   2  18      595.32      566.87     41.60 o 
  -9   2  18      221.38      216.68     46.43 o 
  -8   2  18     1039.21     1108.61     46.09 o 
  -7   2  18      320.12      283.55     35.23 o 
  -6   2  18      460.42      428.57     33.60 o 
  -5   2  18       52.07       53.52     27.26 o 
  -4   2  18       84.69       64.63     26.23 o 
  -3   2  18      652.28      772.07     36.94 o 
  -2   2  18      749.51      736.79     44.54 o 
  -1   2  18      325.35      310.16     31.65 o 
   0   2  18      281.23      326.64     30.75 o 
   1   2  18      306.80      319.96     55.41 o 
   2   2  18      766.65      795.57     58.15 o 
   3   2  18      671.92      720.31     34.73 o 
   4   2  18       78.32       65.67     37.72 o 
   5   2  18       42.25       45.87     22.47 o 
   6   2  18      291.04      259.72     25.73 o 
   7   2  18      266.96      227.76     27.31 o 
   8   2  18      949.00      976.49     33.85 o 
   9   2  18      218.46      228.69     36.80 o 
  10   2  18      641.81      625.74     43.18 o 
  11   2  18       57.66       76.84     45.69 o 
 -11   3  18       76.61       73.01     44.18 o 
 -10   3  18      561.95      615.36     48.94 o 
  -9   3  18      386.17      435.67     44.16 o 
  -8   3  18      272.74      260.71     39.58 o 
  -7   3  18     2519.77     2731.22     53.92 o 
  -6   3  18       24.40       65.37     30.85 o 
  -5   3  18      263.22      192.14     30.85 o 
  -4   3  18      142.12      175.99     27.51 o 
  -3   3  18       10.86       33.08     30.44 o 
  -2   3  18      547.57      533.52     42.79 o 
  -1   3  18      822.42      864.74     47.09 o 
   0   3  18     1298.31     1263.14     48.92 o 
   1   3  18      960.65      974.28     43.55 o 
   2   3  18      580.53      542.58     33.12 o 
   3   3  18       13.60       16.11     30.08 o 
   4   3  18      137.25      155.48     35.04 o 
   5   3  18      190.02      160.03     37.88 o 
   6   3  18       13.69       26.10     23.72 o 
   7   3  18     2344.55     2416.72     40.26 o 
   8   3  18      273.58      268.05     27.21 o 
   9   3  18      436.71      397.01     30.74 o 
  10   3  18      552.99      568.08     46.68 o 
  11   3  18       73.42       75.79     39.35 o 
 -11   4  18      178.81      198.46     40.42 o 
 -10   4  18      256.59      283.78     40.28 o 
  -9   4  18      114.69      148.29     40.52 o 
  -8   4  18      715.76      672.34     40.36 o 
  -7   4  18      215.04      199.09     36.85 o 
  -6   4  18     1883.86     1841.16     45.95 o 
  -5   4  18       51.23       38.36     28.34 o 
  -4   4  18      257.30      247.22     30.29 o 
  -3   4  18      341.48      381.51     26.64 o 
  -2   4  18     1011.48     1053.12     43.92 o 
  -1   4  18       12.71       13.37     30.65 o 
   0   4  18      154.18      146.41     26.59 o 
   1   4  18       23.89       34.18     26.32 o 
   2   4  18     1154.65     1217.30     38.03 o 
   3   4  18      350.61      371.79     31.90 o 
   4   4  18      285.03      264.72     34.80 o 
   5   4  18       43.68       33.47     38.56 o 
   6   4  18     1692.13     1635.57     34.23 o 
   7   4  18      186.72      172.62     27.19 o 
   8   4  18      702.55      663.02     32.64 o 
   9   4  18      100.04       90.83     27.40 o 
  10   4  18      305.13      306.26     41.83 o 
  11   4  18      183.97      184.06     41.67 o 
 -10   5  18      197.14      298.92     46.77 o 
  -9   5  18      223.36      196.25     42.35 o 
  -8   5  18       67.36       55.47     38.41 o 
  -7   5  18     1286.43     1284.36     99.18 o 
  -6   5  18       59.66       28.53     33.17 o 
  -5   5  18       55.35       42.11     31.47 o 
  -4   5  18       61.33      100.22     28.07 o 
  -3   5  18      103.33      132.40     23.78 o 
  -2   5  18      170.80      200.17     33.58 o 
  -1   5  18      748.86      721.68     32.44 o 
   0   5  18        8.71       -6.48     32.40 o 
   1   5  18      994.78     1046.43     61.48 o 
   2   5  18      168.97      162.93     29.56 o 
   3   5  18       83.88      111.95     27.72 o 
   4   5  18       54.07       41.44     33.77 o 
   5   5  18       58.19       73.03     39.42 o 
   6   5  18       78.22       64.14     25.22 o 
   7   5  18     1110.04     1062.93     32.39 o 
   8   5  18       54.96       38.24     27.20 o 
   9   5  18      309.56      274.48     29.88 o 
  10   5  18      202.29      196.80     30.08 o 
 -10   6  18      207.36      225.75     44.55 o 
  -9   6  18      109.52       85.14     40.17 o 
  -8   6  18      187.60      178.28     38.75 o 
  -7   6  18      131.72      122.05     38.56 o 
  -6   6  18      711.35      714.61     41.00 o 
  -5   6  18       65.13       50.29     33.35 o 
  -4   6  18      625.08      721.76     53.26 o 
  -3   6  18      148.04      194.53     25.00 o 
  -2   6  18      614.30      570.15     24.78 o 
  -1   6  18       75.19       92.05     27.13 o 
   0   6  18        9.31        0.31     26.50 o 
   1   6  18       68.68       70.66     28.60 o 
   2   6  18      679.88      613.44     34.12 o 
   3   6  18      150.17      165.64     29.44 o 
   4   6  18      649.26      670.52     51.14 o 
   5   6  18       76.17       50.12     36.14 o 
   6   6  18      555.61      523.16     47.63 o 
   7   6  18      164.05      176.51     27.77 o 
   8   6  18      132.84      111.73     28.39 o 
   9   6  18      122.68      105.00     28.59 o 
  10   6  18      237.48      236.47     31.88 o 
 -10   7  18       61.77       68.35     40.33 o 
  -9   7  18      370.26      358.57     44.79 o 
  -8   7  18      427.13      349.50     43.84 o 
  -7   7  18     1467.88     1478.94     47.24 o 
  -6   7  18      232.84      253.74     35.36 o 
  -5   7  18      530.95      555.57     38.03 o 
  -4   7  18       33.79       37.24     28.03 o 
  -3   7  18      162.31      162.83     25.84 o 
  -2   7  18       22.74       25.46     22.17 o 
  -1   7  18     1227.30     1159.85     37.90 o 
   0   7  18      256.86      300.34     29.62 o 
   1   7  18     1367.01     1338.25     56.44 o 
   2   7  18       24.02       34.22     32.33 o 
   3   7  18      132.42      129.01     38.03 o 
   4   7  18       29.44       23.47     38.26 o 
   5   7  18      610.80      633.51     48.05 o 
   6   7  18      261.22      253.53     38.62 o 
   7   7  18     1308.62     1395.35     36.47 o 
   8   7  18      457.51      458.98     36.09 o 
   9   7  18      455.89      452.57     32.33 o 
  10   7  18       69.62       96.62     40.31 o 
  -9   8  18      314.30      376.21     46.35 o 
  -8   8  18      447.88      410.07     43.55 o 
  -7   8  18       58.29       71.22     39.48 o 
  -6   8  18      542.95      559.34     41.40 o 
  -5   8  18      132.40      135.64     30.29 o 
  -4   8  18     1247.52     1177.09     50.57 o 
  -3   8  18      191.82      184.41     26.87 o 
  -2   8  18      761.98      721.68     29.97 o 
  -1   8  18      193.17      152.88     30.70 o 
   0   8  18     1135.98     1070.10     36.04 o 
   1   8  18      167.28      166.80     29.03 o 
   2   8  18      816.03      802.34     36.02 o 
   3   8  18      197.92      180.26     41.79 o 
   4   8  18     1274.10     1232.87     49.27 o 
   5   8  18      138.65      145.65     38.21 o 
   6   8  18      572.53      530.38     43.02 o 
   7   8  18       78.46       56.49     40.28 o 
   8   8  18      431.19      416.73     33.57 o 
   9   8  18      308.64      319.90     29.82 o 
  -8   9  18      447.39      450.96     40.50 o 
  -7   9  18      596.16      636.08     43.51 o 
  -6   9  18       53.57       51.33     34.35 o 
  -5   9  18      498.99      540.86     36.58 o 
  -4   9  18       96.45      121.18     27.90 o 
  -3   9  18      399.14      431.22     32.04 o 
  -2   9  18       27.49       43.87     33.45 o 
  -1   9  18     1388.41     1401.28     48.94 o 
   0   9  18      992.93      992.34     36.76 o 
   1   9  18     1440.20     1397.36     39.06 o 
   2   9  18       34.38       53.36     43.32 o 
   3   9  18      349.02      328.98     40.21 o 
   4   9  18      102.23       92.73     36.57 o 
   5   9  18      605.46      680.07     46.26 o 
   6   9  18       62.25       77.24     37.58 o 
   7   9  18      546.25      569.59     44.17 o 
   8   9  18      441.48      436.23     33.01 o 
  -7  10  18      133.80      146.03     41.90 o 
  -6  10  18      116.06      101.67     35.53 o 
  -5  10  18       54.85       38.52     31.82 o 
  -4  10  18      607.38      617.64     32.96 o 
  -3  10  18       61.83       52.85     26.65 o 
  -2  10  18     1362.16     1368.08     51.00 o 
  -1  10  18      260.70      250.82     29.55 o 
   0  10  18     1664.39     1870.44     43.77 o 
   1  10  18      242.43      244.06     28.88 o 
   2  10  18     1341.03     1318.12     38.87 o 
   3  10  18       67.64       68.98     44.07 o 
   4  10  18      632.44      646.60     40.52 o 
   5  10  18       59.63       48.02     38.32 o 
   6  10  18      105.79       95.96     37.41 o 
   7  10  18      132.06      129.43     38.16 o 
  -6  11  18       57.04       50.42     34.60 o 
  -5  11  18       15.22       15.62     28.68 o 
  -4  11  18       32.84       24.42     27.65 o 
  -3  11  18      115.79      125.79     34.99 o 
  -2  11  18       76.16      107.47     35.27 o 
  -1  11  18     1413.50     1444.03     40.20 o 
   0  11  18      715.26      721.21     36.35 o 
   1  11  18     1502.37     1411.27     37.47 o 
   2  11  18       75.61       48.11     38.69 o 
   3  11  18       96.97      114.26     38.35 o 
   4  11  18       28.15       11.89     36.01 o 
   5  11  18       22.26       30.87     36.57 o 
   6  11  18       48.30       21.60     35.93 o 
  -5  12  18       70.61       71.95     30.94 o 
  -4  12  18       12.27        2.16     37.70 o 
  -3  12  18      188.51      152.71     34.67 o 
  -2  12  18      190.98      209.92     35.24 o 
  -1  12  18      276.79      305.89     34.87 o 
   0  12  18      721.79      722.36     33.54 o 
   1  12  18      259.13      292.81     29.92 o 
   2  12  18      234.78      188.22     36.67 o 
   3  12  18      193.97      154.28     41.62 o 
   4  12  18       11.00       -8.52     38.32 o 
   5  12  18       63.87       71.22     40.92 o 
  -3  13  18       82.60       57.90     67.66 o 
  -2  13  18       67.53       90.19     45.10 o 
  -1  13  18      153.04      198.96     55.74 o 
   0  13  18      519.40      605.25    128.67 o 
   1  13  18      165.82      174.67     58.55 o 
   2  13  18       81.81       12.07     68.97 o 
   3  13  18       99.50      110.64     71.37 o 
   1   0  19      474.46      489.69     45.16 o 
   2   0  19       69.16      150.06     40.29 o 
   3   0  19      275.18      400.56     68.19 o 
   4   0  19     2483.58     2462.44     84.96 o 
   5   0  19     1180.95     1253.75     68.48 o 
   6   0  19       54.14       86.50     62.62 o 
   7   0  19        7.97        4.34     30.65 o 
   8   0  19      646.17      620.72     42.40 o 
   9   0  19       83.55       59.85     38.54 o 
  10   0  19       94.29      133.62     38.14 o 
 -10   1  19       29.70       36.60     42.01 o 
  -9   1  19      479.69      423.28     40.95 o 
  -8   1  19      255.00      257.21     39.72 o 
  -7   1  19      405.18      401.70     35.58 o 
  -6   1  19      829.92      768.09     42.37 o 
  -5   1  19      646.97      596.35     60.76 o 
  -4   1  19      282.51      327.89     64.86 o 
  -3   1  19      369.43      418.19     44.76 o 
  -2   1  19      132.25      156.50     39.52 o 
  -1   1  19      132.65      136.46     44.00 o 
   0   1  19      596.66      545.79     44.56 o 
   1   1  19      100.67       84.58     43.17 o 
   2   1  19      180.25      170.78     44.48 o 
   3   1  19      376.47      469.56     46.04 o 
   4   1  19      324.34      310.37     64.86 o 
   5   1  19      724.53      658.63     61.31 o 
   6   1  19      800.56      698.34     63.91 o 
   7   1  19      406.92      429.93     28.30 o 
   8   1  19      261.81      215.29     27.72 o 
   9   1  19      508.29      513.64     40.30 o 
  10   1  19       41.84       39.46     42.55 o 
 -10   2  19      415.69      460.11     44.35 o 
  -9   2  19       43.48       29.02     36.26 o 
  -8   2  19      284.34      334.13     40.64 o 
  -7   2  19      239.82      253.35     35.88 o 
  -6   2  19       13.72        8.17     29.00 o 
  -5   2  19      228.19      280.02     58.61 o 
  -4   2  19     1079.57     1251.73    211.73 o 
  -3   2  19     1364.46     1392.51     51.42 o 
  -2   2  19       33.77       42.33     31.94 o 
  -1   2  19      193.26      251.80     36.11 o 
   0   2  19       60.32       51.39     28.80 o 
   1   2  19      177.57      174.99     43.16 o 
   2   2  19       83.51       88.40     40.16 o 
   3   2  19     1478.67     1489.08     53.19 o 
   4   2  19     1207.06     1126.84     60.16 o 
   5   2  19      208.20      206.37     36.88 o 
   6   2  19       22.05        2.99     34.58 o 
   7   2  19      231.93      251.02     37.71 o 
   8   2  19      311.22      318.75     28.18 o 
   9   2  19       36.98       32.56     37.29 o 
  10   2  19      466.74      479.56     43.29 o 
 -10   3  19       92.39       80.80     43.02 o 
  -9   3  19      481.72      496.67     45.64 o 
  -8   3  19       48.00       23.63     33.64 o 
  -7   3  19      103.92      110.68     36.35 o 
  -6   3  19      227.06      271.30     34.50 o 
  -5   3  19      625.69      661.59     69.19 o 
  -4   3  19      311.94      312.45     57.58 o 
  -3   3  19      556.03      637.15     45.19 o 
  -2   3  19       55.41       75.69     32.46 o 
  -1   3  19      439.24      466.54     33.10 o 
   0   3  19        2.83        7.10     31.48 o 
   1   3  19      515.33      454.04     42.58 o 
   2   3  19       47.91       51.28     31.37 o 
   3   3  19      757.92      769.52     33.87 o 
   4   3  19      381.03      354.55     39.35 o 
   5   3  19      592.59      560.89     42.64 o 
   6   3  19      192.03      242.24     44.35 o 
   7   3  19      112.99       86.59     38.71 o 
   8   3  19       52.44       59.26     28.26 o 
   9   3  19      549.83      521.01     30.68 o 
  10   3  19       85.57       78.27     38.11 o 
 -10   4  19      535.02      564.70     52.62 o 
  -9   4  19      118.19       96.84     36.00 o 
  -8   4  19       37.05       29.95     36.72 o 
  -7   4  19      161.19      131.08     33.49 o 
  -6   4  19      757.54      682.95     37.40 o 
  -5   4  19      586.95      552.46     33.74 o 
  -4   4  19     1258.55     1379.74    182.16 o 
  -3   4  19     1294.87     1272.68     77.03 o 
  -2   4  19      944.39     1099.61     61.63 o 
  -1   4  19      220.63      236.04     34.26 o 
   0   4  19       66.51       35.96     30.65 o 
   1   4  19      211.98      205.35     32.66 o 
   2   4  19     1081.19     1098.26     37.55 o 
   3   4  19     1387.17     1413.05     57.61 o 
   4   4  19     1244.57     1179.51     44.68 o 
   5   4  19      483.51      544.58     44.29 o 
   6   4  19      744.88      658.54     44.05 o 
   7   4  19      156.13      145.62     39.76 o 
   8   4  19       31.27       40.16     27.40 o 
   9   4  19      103.85       77.34     28.40 o 
  10   4  19      653.95      758.26     48.65 o 
 -10   5  19       21.55       22.13     40.16 o 
  -9   5  19       51.40       72.35     41.38 o 
  -8   5  19       10.69        6.36     35.26 o 
  -7   5  19      599.32      599.42     40.31 o 
  -6   5  19      559.94      540.44     37.35 o 
  -5   5  19     2139.30     2083.43    101.02 o 
  -4   5  19      377.64      477.52     99.59 o 
  -3   5  19     2193.49     2297.63    141.27 o 
  -2   5  19      263.93      283.93     32.69 o 
  -1   5  19      553.76      528.12     44.45 o 
   0   5  19      291.42      274.06     28.98 o 
   1   5  19      517.57      510.29     29.43 o 
   2   5  19      295.52      327.45     32.96 o 
   3   5  19     2343.56     2374.17     86.26 o 
   4   5  19      385.92      446.61     43.53 o 
   5   5  19     1997.53     1935.21     50.34 o 
   6   5  19      521.56      475.48     41.27 o 
   7   5  19      602.32      626.94     43.41 o 
   8   5  19        9.60       -6.13     52.97 o 
   9   5  19       86.22       91.82     28.15 o 
  10   5  19       16.44        2.25     39.28 o 
  -9   6  19      145.30      152.92     44.09 o 
  -8   6  19      296.75      304.52     40.30 o 
  -7   6  19        5.69       16.33     45.86 o 
  -6   6  19      714.97      672.32     41.54 o 
  -5   6  19      365.24      416.37     35.76 o 
  -4   6  19     1932.95     1762.15     42.85 o 
  -3   6  19     1141.50     1238.39    142.93 o
[truncated: 33,252 more chars]
